# Supplementary material for: The Genetic Structures and Molecular Mechanisms Underlying Ear Traits in Maize (Zea mays L.)
Source: Cells. 2023 Jul 21;12(14):1900. doi: 10.3390/cells12141900 (PMC10378120; doi:10.3390/cells12141900)
Supplement: Supplementary file 1 [file cells-12-01900-s001.zip]

Archive with 1 entries (1 files):
- cells-2445881-supplementary.xlsx
