# Supplementary material for: The Genetic Structures and Molecular Mechanisms Underlying Ear Traits in Maize (Zea mays L.)
Source: Cells. 2023 Jul 21;12(14):1900. doi: 10.3390/cells12141900 (PMC10378120; doi:10.3390/cells12141900)
Supplement: Supplementary file 1 [file cells-12-01900-s001.zip › cells-2445881-supplementary.xlsx]

## Sheet: Table S1
Table S1. The list of explanations of abbreviations that appeared in this study
Abbreviations	Full Name
ACO2	1-aminocyclopropane-1- carboxylate oxidase2
A-D	Anderson-Darling
AFB	AUXIN-related F-BOX
AGAP	Arf GTPase-activating protein
ALMT	aluminum-activated malate transporter
AM	axillary meristems
AP2	APETALA2
ARF	AUXIN RESPONSE FACTOR
ARF1	Arf GTPase1
AUX/IAA	auxin/indole-3-acetic acid
BA1	BARREN STALK1
BAF1	BARREN STALK FASTIGIATE1
BD1	BRANCHED SILKLESS1
bHLH	helix–loop–helix
BIF2	BARREN INFLORESCENCE2
BLH	BELL1-like homeobox
BM	branch meristem
BR	brassinosteroids
bZIP	basic region leucine zipper
CD	cob diameter
CG1	Corngrass1
CIsCIs	common intervals
CK	cytokinin
CL	Cob length
CLE	CLV3/EMBRYO-SURROUNDING REGION
CLV	CLAVATA
CRN	CORYNE
CT2	COMPACT PLANT2
CW	cob weight
DRL2	DROOPING LEAF2
EAD1	EAR APICAL DEGENERATION1
ED	ear diameter
EL	ear length
EMS	ethyl methanesulfonate
EN	ear number
ERF	element–binding factor
EW	ear weight
Fas1	Fascicled ear1
FEA2	FASCIATED EAR2
FMs	floral meristems
GA	gibberellin
GIF1	Growth-regulating factor-interacting factor1
GRF	Growth-regulating factor
GRX	glutaredoxin
GS	genomic selection
gt1	grassy tillers1
GWAS	genome-wide association study
IDS1	INDETERMINATE SPIKELET1
IM	inflorescence meristem
JA	jasmonic acid
KN	kernel number
KN1	KNOTTED1
KNPR	kernel number per row
KNR6	KERNEL NUMBER PER ROW6
KRN	kernel row number
KRN4	KERNEL ROW NUMBER4
KWPE	kernel weight per ear
LD	linkage disequilibrium
LFM	lower-floret meristem
MAS	marker-assisted selection
Mb	mega-base pairs
MCS	multi-control sterility systems
miR156	microRNA156
MLM	mixed linear model
MSCA1	MALE STERILE CONVERTED ANTHER1
MSC	multi-control sterility system
NAM	nested association mapping
NDL1	NEEDLE1
PCD	programmed cell death
PID	PINOID
PIN	PIN-FORMED
QTL	quantitative trait locus
QTN	quantitative trait nucleotide
RA	RAMOSA
REL2	RAMOSA ENHANCER LOCUS2
RILs	recombinant inbred lines
ROS	reactive oxygen species
SAM	shoot apical meristem
SID1	SISTER OF INDETERMINATE SPIKELET1
SM	spikelet meristems
SNP	single nucleotide polymorphism
SPI1	SPARSE INFLORESCENCE1
SPM	the IM initiates spikelet-pair meristem
TAA1	TRYPTOPHAN AMINOTRANSFERASE OF ARABIDOPSIS1
TALE	Three amino acid loop extension
TB1	TEOSINTE BRANCHED1
TD1	THICK TASSEL DWARF1
TF	transcription factor
TGA1	TEOSINTE GLUME ARCHITECTURE1
TIR1	TRANSPORT INHIBITOR RESPONSE1
TPL	TOPLESS
TS4	TASSELSEED4
TSH4	TASSELSHEATH4
UB2	UNBRANCHED2
UFM	upper-floret meristem
VT2	VANISHING TASSEL2
WT	wild type
WUS	WUSCHEL
ZmFCP1	ZmFON2-LIKE CLE PROTEIN1

## Sheet: Table S2
Table S2. Information on the normalized original QTL data collected in this study
Trait	Trait Abbr.	Chromosome	Start (bp)	End (bp)	Range (bp)	Population size	Marker size	Article
Cob weight	CW	1	213204520	252119084	38914564	150	112	Ref21
Cob weight	CW	2	43573311	49502467	5929156	150	112	Ref21
Cob weight	CW	5	63487042	154885847	91398805	150	112	Ref21
Cob weight	CW	7	3105689	114957143	111851454	150	112	Ref21
Cob weight	CW	7	10952065	14206496	3254431	150	112	Ref21
Kernel row number	KRN	1	284600000	304600000	20000000	1617	2345	Ref31
Kernel row number	KRN	2	9900000	18300000	8400000	1617	2345	Ref31
Kernel row number	KRN	4	198414117	217499404	19085287	1617	2345	Ref31
Kernel row number	KRN	4	241800000	246800000	5000000	1617	2345	Ref31
Kernel row number	KRN	9	103500000	112100000	8600000	1617	2345	Ref31
Kernel row number	KRN	2	147039282	194959744	47920462	500	150	Ref32
Kernel row number	KRN	2	194959719	205823542	10863823	500	150	Ref32
Kernel row number	KRN	3	164782566	184159237	19376671	500	150	Ref32
Kernel row number	KRN	3	197008751	212505692	15496941	500	150	Ref32
Kernel row number	KRN	4	10855095	44960871	34105776	500	150	Ref32
Kernel row number	KRN	4	180400781	185222922	4822141	500	150	Ref32
Kernel row number	KRN	4	206043130	244793873	38750743	500	150	Ref32
Kernel row number	KRN	4	244793873	248765491	3971618	500	150	Ref32
Kernel row number	KRN	7	142051042	153578815	11527773	500	150	Ref32
Kernel row number	KRN	9	20438721	114092422	93653701	500	150	Ref32
Kernel row number	KRN	10	27370653	89065469	61694816	500	150	Ref32
Kernel row number	KRN	1	206630966	229129579	22498613	200/188/284	170/199/184	Ref33
Kernel row number	KRN	3	5528084	17628581	12100497	200/188/284	170/199/184	Ref33
Kernel row number	KRN	3	225120005	235923007	10803002	200/188/284	170/199/184	Ref33
Kernel row number	KRN	4	27334760	99859825	72525065	200/188/284	170/199/184	Ref33
Kernel row number	KRN	4	170757986	183221754	12463768	200/188/284	170/199/184	Ref33
Kernel row number	KRN	4	183221754	206043130	22821376	200/188/284	170/199/184	Ref33
Kernel row number	KRN	5	2182950	23713513	21530563	200/188/284	170/199/184	Ref33
Kernel row number	KRN	5	33465990	67090575	33624585	200/188/284	170/199/184	Ref33
Kernel row number	KRN	5	172769057	216481569	43712512	200/188/284	170/199/184	Ref33
Kernel row number	KRN	5	216481569	219147290	2665721	200/188/284	170/199/184	Ref33
Kernel row number	KRN	6	8871335	104863683	95992348	200/188/284	170/199/184	Ref33
Kernel row number	KRN	6	165537498	176008472	10470974	200/188/284	170/199/184	Ref33
Kernel row number	KRN	7	5115331	113229125	108113794	200/188/284	170/199/184	Ref33
Kernel row number	KRN	7	113048399	130368250	17319851	200/188/284	170/199/184	Ref33
Kernel row number	KRN	7	177451852	182812571	5360719	200/188/284	170/199/184	Ref33
Kernel row number	KRN	8	137384841	153511107	16126266	200/188/284	170/199/184	Ref33
Kernel row number	KRN	9	14594980	22172158	7577178	200/188/284	170/199/184	Ref33
Kernel row number	KRN	10	95356005	148416144	53060139	200/188/284	170/199/184	Ref33
Ear diameter	ED	1	411390	4496504	4085114	362	146/547	Ref34
Kernel row number	KRN	1	411390	4496504	4085114	362	146/547	Ref34
Ear diameter	ED	1	4496504	10553051	6056547	362	146/547	Ref34
Cob diameter	CD	1	19878151	26649676	6771525	362	146/547	Ref34
Cob weight	CW	1	28322012	29709535	1387523	362	146/547	Ref34
Ear diameter	ED	1	31830789	34218649	2387860	362	146/547	Ref34
Ear diameter	ED	1	34218649	35877007	1658358	362	146/547	Ref34
Cob diameter	CD	1	34218649	35877007	1658358	362	146/547	Ref34
Ear diameter	ED	1	44184120	44895868	711748	362	146/547	Ref34
Kernel number per row	KNR	1	94362934	98229133	3866199	362	146/547	Ref34
Kernel number per row	KNR	1	123472336	145038479	21566143	362	146/547	Ref34
Ear length	EL	1	126017911	161225757	35207846	362	146/547	Ref34
Kernel row number	KRN	1	161225757	181899286	20673529	362	146/547	Ref34
Kernel row number	KRN	2	2082856	3342916	1260060	362	146/547	Ref34
Ear length	EL	2	3342916	3671119	328203	362	146/547	Ref34
Cob diameter	CD	2	5120453	5581961	461508	362	146/547	Ref34
Ear diameter	ED	2	5581961	7132042	1550081	362	146/547	Ref34
Cob diameter	CD	2	5581961	7132042	1550081	362	146/547	Ref34
Ear diameter	ED	2	7132042	8402680	1270638	362	146/547	Ref34
Cob diameter	CD	2	7132042	8402680	1270638	362	146/547	Ref34
Kernel row number	KRN	2	24583487	26093918	1510431	362	146/547	Ref34
Ear diameter	ED	2	41430903	43074999	1644096	362	146/547	Ref34
Kernel row number	KRN	2	41430903	43074999	1644096	362	146/547	Ref34
Kernel row number	KRN	2	190559077	191650371	1091294	362	146/547	Ref34
Kernel number per row	KNR	3	137131115	150621713	13490598	362	146/547	Ref34
Ear diameter	ED	3	153738652	156734445	2995793	362	146/547	Ref34
Kernel weight per Ear	KW	3	153738652	156734445	2995793	362	146/547	Ref34
Ear diameter	ED	3	156734445	157503874	769429	362	146/547	Ref34
Ear diameter	ED	3	157503874	160737711	3233837	362	146/547	Ref34
Kernel number per row	KNR	3	157503874	160737711	3233837	362	146/547	Ref34
Ear diameter	ED	3	160737711	161081720	344009	362	146/547	Ref34
Kernel weight per Ear	KW	3	160737711	161081720	344009	362	146/547	Ref34
Ear weight	EW	3	160737711	161081720	344009	362	146/547	Ref34
Kernel row number	KRN	3	161081720	162815561	1733841	362	146/547	Ref34
Kernel number per row	KNR	3	181597146	182117750	520604	362	146/547	Ref34
Cob weight	CW	4	73622841	79992466	6369625	362	146/547	Ref34
Kernel row number	KRN	4	181026748	184742716	3715968	362	146/547	Ref34
Kernel row number	KRN	4	197421360	201002306	3580946	362	146/547	Ref34
Kernel row number	KRN	4	201900183	206012072	4111889	362	146/547	Ref34
Kernel row number	KRN	4	247651032	248765491	1114459	362	146/547	Ref34
Cob weight	CW	5	3809003	4540582	731579	362	146/547	Ref34
Ear length	EL	5	4540582	8528399	3987817	362	146/547	Ref34
Cob weight	CW	5	67386833	68798526	1411693	362	146/547	Ref34
Cob weight	CW	5	140597171	150316816	9719645	362	146/547	Ref34
Kernel row number	KRN	5	170539643	171550886	1011243	362	146/547	Ref34
Cob weight	CW	5	176361946	178912359	2550413	362	146/547	Ref34
Cob diameter	CD	5	179529744	182725792	3196048	362	146/547	Ref34
Cob diameter	CD	5	182725792	184110542	1384750	362	146/547	Ref34
Ear diameter	ED	5	186258077	188231367	1973290	362	146/547	Ref34
Cob diameter	CD	5	186258077	188231367	1973290	362	146/547	Ref34
Kernel number per row	KNR	7	45277430	47476044	2198614	362	146/547	Ref34
Kernel number per row	KNR	7	110058547	114101872	4043325	362	146/547	Ref34
Kernel row number	KRN	8	53226597	68606220	15379623	362	146/547	Ref34
Kernel row number	KRN	8	65905399	69000036	3094637	362	146/547	Ref34
Kernel row number	KRN	8	78088439	79335775	1247336	362	146/547	Ref34
Ear length	EL	8	121953151	123526095	1572944	362	146/547	Ref34
Cob weight	CW	8	121953151	123526095	1572944	362	146/547	Ref34
Ear length	EL	8	122695185	123526095	830910	362	146/547	Ref34
Ear length	EL	8	122695185	124770696	2075511	362	146/547	Ref34
Cob weight	CW	8	122695185	123526095	830910	362	146/547	Ref34
Ear diameter	ED	8	158706551	163105790	4399239	362	146/547	Ref34
Cob diameter	CD	8	158706551	163105790	4399239	362	146/547	Ref34
Ear diameter	ED	8	163476618	164969666	1493048	362	146/547	Ref34
Kernel row number	KRN	8	171749602	173784474	2034872	362	146/547	Ref34
Ear length	EL	10	27370653	54497599	27126946	362	146/547	Ref34
Ear diameter	ED	10	81353777	83190485	1836708	362	146/547	Ref34
Ear diameter	ED	10	138204235	140751262	2547027	362	146/547	Ref34
Ear length	EL	1	7032911	10992140	3959229	221	261	Ref39
Ear length	EL	1	158676329	168441018	9764689	221	261	Ref39
Kernel weight per Ear	KW	2	42235661	42497615	261954	221	261	Ref39
Kernel number per row	KNR	2	86060215	111792982	25732767	221	261	Ref39
Ear length	EL	2	209068564	216375774	7307210	221	261	Ref39
Ear length	EL	3	2682452	3532329	849877	221	261	Ref39
Ear length	EL	4	174656577	180400781	5744204	221	261	Ref39
Kernel weight per Ear	KW	5	7422205	10666886	3244681	221	261	Ref39
Ear length	EL	10	10687623	54466867	43779244	221	261	Ref39
Ear length	EL	10	116806580	117220924	414344	221	261	Ref39
Kernel row number	KRN	1	60294404	71293991	10999587	266	174	Ref40
Kernel row number	KRN	1	213204520	233822083	20617563	266	174	Ref40
Kernel number per row	KNR	1	213204520	233822083	20617563	266	174	Ref40
Kernel row number	KRN	2	22219028	28389308	6170280	266	174	Ref40
Kernel number per row	KNR	2	42497615	111792982	69295367	266	174	Ref40
Kernel row number	KRN	4	206012072	239235166	33223094	266	174	Ref40
Kernel row number	KRN	6	119939158	129696165	9757007	266	174	Ref40
Kernel number per row	KNR	6	129696165	137905152	8208987	266	174	Ref40
Kernel number per row	KNR	8	97384657	111492422	14107765	266	174	Ref40
Kernel row number	KRN	8	166461935	174307967	7846032	266	174	Ref40
Kernel row number	KRN	9	53519716	106073893	52554177	266	174	Ref40
Kernel number per row	KNR	9	114092422	148620944	34528522	266	174	Ref40
Ear length	EL	1	7032911	10992140	3959229	294	NA	Ref41
Kernel row number	KRN	1	53472900	60294404	6821504	294	NA	Ref41
Kernel row number	KRN	1	199014746	206027744	7012998	294	NA	Ref41
Kernel row number	KRN	1	272908116	279660439	6752323	294	NA	Ref41
Kernel row number	KRN	1	284920480	292725356	7804876	294	NA	Ref41
Kernel row number	KRN	3	2682452	3532329	849877	294	NA	Ref41
Kernel row number	KRN	3	148633268	172182482	23549214	294	NA	Ref41
Kernel row number	KRN	4	38916181	74114699	35198518	294	NA	Ref41
Kernel row number	KRN	4	196177126	206012072	9834946	294	NA	Ref41
Kernel row number	KRN	5	141981153	154885847	12904694	294	NA	Ref41
Ear length	EL	5	141981153	154885847	12904694	294	NA	Ref41
Ear length	EL	5	194991738	198577052	3585314	294	NA	Ref41
Ear length	EL	6	69196139	98633198	29437059	294	NA	Ref41
Ear length	EL	7	89396954	113048399	23651445	294	NA	Ref41
Ear length	EL	8	72570608	97384657	24814049	294	NA	Ref41
Kernel row number	KRN	8	113346262	129514727	16168465	294	NA	Ref41
Ear length	EL	8	129514727	137384610	7869883	294	NA	Ref41
Ear length	EL	9	22172158	25131103	2958945	294	NA	Ref41
Kernel row number	KRN	9	53519716	114092422	60572706	294	NA	Ref41
Ear length	EL	10	4444881	4590113	145232	294	NA	Ref41
Kernel row number	KRN	10	144346896	148350792	4003896	294	NA	Ref41
Ear length	EL	1	14261867	43537828	29275961	NA	NA	Ref43
Ear diameter	ED	9	101045007	127808768	26763761	NA	NA	Ref43
Ear weight	EW	2	216096114	230177415	14081301	242	NA	Ref44
Kernel number per row	KNR	1	42537828	44537828	2000000	NA	NA	Ref45
Kernel row number	KRN	4	173656577	175656577	2000000	NA	NA	Ref45
Kernel row number	KRN	4	205043130	207043130	2000000	NA	NA	Ref45
Kernel number per row	KNR	6	172690631	174690631	2000000	NA	NA	Ref45
Kernel row number	KRN	9	100045007	102045007	2000000	NA	NA	Ref45
Ear length	EL	2	19822721	22219028	2396307	294	864	Ref46
Ear length	EL	3	5831525	10507508	4675983	294	864	Ref46
Kernel row number	KRN	3	120930082	138523231	17593149	294	864	Ref46
Ear length	EL	4	1588214	2152668	564454	294	864	Ref46
Ear length	EL	5	219147290	220988063	1840773	294	864	Ref46
Ear length	EL	6	124409660	129696165	5286505	294	864	Ref46
Ear length	EL	7	161977055	162600291	623236	294	864	Ref46
Ear length	EL	9	53519716	130664013	77144297	294	864	Ref46
Kernel weight per Ear	KW	1	5448271	7032911	1584640	231	480	Ref47
Ear length	EL	1	5448271	7032911	1584640	231	480	Ref47
Kernel row number	KRN	1	26649676	34893733	8244057	231	480	Ref47
Kernel weight per Ear	KW	1	34893733	92352708	57458975	231	480	Ref47
Ear weight	EW	1	34893733	92352708	57458975	231	480	Ref47
Kernel number per row	KNR	1	34893733	92352708	57458975	231	480	Ref47
Ear length	EL	1	92352708	168441018	76088310	231	480	Ref47
Cob weight	CW	1	92352708	168441018	76088310	231	480	Ref47
Ear diameter	ED	1	206027744	213204520	7176776	231	480	Ref47
Kernel row number	KRN	1	215668217	239609477	23941260	231	480	Ref47
Cob diameter	CD	1	215668217	239609477	23941260	231	480	Ref47
Kernel weight per Ear	KW	1	233822083	292723713	58901630	231	480	Ref47
Kernel number per row	KNR	1	303133964	307581709	4447745	231	480	Ref47
Cob weight	CW	1	303133964	307581709	4447745	231	480	Ref47
Ear diameter	ED	2	190495586	208956743	18461157	231	480	Ref47
Kernel row number	KRN	2	190495586	208956743	18461157	231	480	Ref47
Ear weight	EW	2	190495586	208956743	18461157	231	480	Ref47
Cob diameter	CD	2	190495586	208956743	18461157	231	480	Ref47
Kernel number per row	KNR	2	221658587	230177415	8518828	231	480	Ref47
Kernel row number	KRN	3	10440739	173090945	162650206	231	480	Ref47
Kernel row number	KRN	3	10440739	14893753	4453014	231	480	Ref47
Ear length	EL	3	10440739	14893753	4453014	231	480	Ref47
Cob weight	CW	3	10440739	14893753	4453014	231	480	Ref47
Ear diameter	ED	3	10507508	172182482	161674974	231	480	Ref47
Ear diameter	ED	3	26404197	138523231	112119034	231	480	Ref47
Ear weight	EW	3	26404197	138523231	112119034	231	480	Ref47
Cob diameter	CD	3	26404197	138523231	112119034	231	480	Ref47
Cob diameter	CD	4	74873746	180400781	105527035	231	480	Ref47
Ear diameter	ED	4	206012072	246759503	40747431	231	480	Ref47
Kernel row number	KRN	4	206012072	240386309	34374237	231	480	Ref47
Kernel weight per Ear	KW	5	6276400	12959007	6682607	231	480	Ref47
Kernel row number	KRN	5	6276400	12959007	6682607	231	480	Ref47
Ear length	EL	5	66551487	101716605	35165118	231	480	Ref47
Cob diameter	CD	5	66551487	101716605	35165118	231	480	Ref47
Cob weight	CW	5	66551487	101716605	35165118	231	480	Ref47
Kernel weight per Ear	KW	5	76503596	124260641	47757045	231	480	Ref47
Cob diameter	CD	5	76503596	124260641	47757045	231	480	Ref47
Kernel number per row	KNR	5	101716605	169864309	68147704	231	480	Ref47
Ear length	EL	5	124260641	141981153	17720512	231	480	Ref47
Ear diameter	ED	7	19933102	32567663	12634561	231	480	Ref47
Kernel row number	KRN	7	19933102	32567663	12634561	231	480	Ref47
Kernel number per row	KNR	9	142461094	145774147	3313053	231	480	Ref47
Kernel weight per Ear	KW	1	43537740	51768784	8231044	230	NA	Ref49
Kernel weight per Ear	KW	1	285340403	299916447	14576044	231	NA	Ref49
Kernel weight per Ear	KW	1	299916447	303133964	3217517	232	NA	Ref49
Kernel weight per Ear	KW	4	37191643	164798834	127607191	233	NA	Ref49
Kernel weight per Ear	KW	6	98838150	114598025	15759875	234	NA	Ref49
Kernel weight per Ear	KW	9	127808970	145494695	17685725	235	NA	Ref49
Kernel weight per Ear	KW	10	114251979	129095550	14843571	236	NA	Ref49
Ear diameter	ED	1	229129579	232296298	3166719	173	25	Ref50
Ear length	EL	1	251158535	256477069	5318534	173	25	Ref50
Ear diameter	ED	1	265841405	272330682	6489277	173	25	Ref50
Ear diameter	ED	1	219305291	246446270	27140979	264	100	Ref51
Kernel row number	KRN	1	245252974	277813904	32560930	264	100	Ref51
Cob diameter	CD	1	245252974	277813904	32560930	264	100	Ref51
Ear diameter	ED	2	65502949	161228841	95725892	264	100	Ref51
Ear weight	EW	2	161228841	173568925	12340084	264	100	Ref51
Kernel row number	KRN	3	14893753	26404197	11510444	264	100	Ref51
Cob weight	CW	3	14893753	26404197	11510444	264	100	Ref51
Ear diameter	ED	3	26404197	37982307	11578110	264	100	Ref51
Cob diameter	CD	4	16194244	31866290	15672046	264	100	Ref51
Cob weight	CW	4	16194244	31866290	15672046	264	100	Ref51
Kernel row number	KRN	4	31866290	44212135	12345845	264	100	Ref51
Kernel number per row	KNR	4	37191643	162266930	125075287	264	100	Ref51
Ear length	EL	4	43924244	44212135	287891	264	100	Ref51
Cob diameter	CD	4	177901371	188477892	10576521	264	100	Ref51
Cob weight	CW	5	24216102	145215257	120999155	264	100	Ref51
Kernel row number	KRN	5	177940878	205710941	27770063	264	100	Ref51
Cob diameter	CD	5	177940878	205710941	27770063	264	100	Ref51
Cob diameter	CD	6	7366672	8871335	1504663	264	100	Ref51
Cob weight	CW	6	34324531	70825066	36500535	264	100	Ref51
Cob diameter	CD	6	166427433	166594454	167021	264	100	Ref51
Cob weight	CW	7	3105689	8485714	5380025	264	100	Ref51
Cob diameter	CD	7	138510385	139674645	1164260	264	100	Ref51
Ear weight	EW	7	139674645	141770387	2095742	264	100	Ref51
Cob weight	CW	7	141770387	161182484	19412097	264	100	Ref51
Cob weight	CW	8	23256215	93850363	70594148	264	100	Ref51
Kernel number per row	KNR	8	125385822	162599117	37213295	264	100	Ref51
Cob weight	CW	9	6149539	101044438	94894899	264	100	Ref51
Ear diameter	ED	9	133095877	151148174	18052297	264	100	Ref51
Ear length	EL	9	152991763	154032407	1040644	264	100	Ref51
Kernel row number	KRN	10	145683023	148416144	2733121	264	100	Ref51
Ear diameter	ED	10	150079514	150732093	652579	264	100	Ref51
Ear length	EL	10	150079514	150732093	652579	264	100	Ref51
Kernel number per row	KNR	10	150079514	150732093	652579	264	100	Ref51
Kernel row number	KRN	1	274442666	289956037	15513371	116	200	Ref52
Ear length	EL	2	46743781	49304508	2560727	116	200	Ref52
Kernel weight per Ear	KW	2	229180725	238826552	9645827	116	200	Ref52
Ear length	EL	3	7182982	33694349	26511367	116	200	Ref52
Kernel number per row	KNR	3	7182982	33694349	26511367	116	200	Ref52
Ear length	EL	3	33694349	141539273	107844924	116	200	Ref52
Kernel weight per Ear	KW	5	211583966	223864492	12280526	116	200	Ref52
Kernel weight per Ear	KW	7	27052377	138510498	111458121	116	200	Ref52
Kernel row number	KRN	10	145552915	150734799	5181884	116	200	Ref52
Kernel number per row	KNR	10	148258568	148402290	143722	1036	110	Ref53
Kernel row number	KRN	1	294721570	305362973	10641403	226	192	Ref54
Kernel row number	KRN	2	15427900	50391446	34963546	226	192	Ref54
Kernel row number	KRN	3	186907776	193391052	6483276	226	192	Ref54
Kernel row number	KRN	4	160841728	190476570	29634842	226	192	Ref54
Kernel row number	KRN	5	36007403	193457916	157450513	226	192	Ref54
Ear length	EL	4	187500000	194100000	6600000	709	NA	Ref55
Kernel row number	KRN	5	177000000	181600000	4600000	708	NA	Ref55
Ear length	EL	5	190900000	198400000	7500000	710	NA	Ref55
Kernel row number	KRN	2	23583487	25583487	2000000	130	176	Ref56
Kernel row number	KRN	3	9064793	11064793	2000000	130	176	Ref56
Kernel row number	KRN	4	5215491	7215491	2000000	130	176	Ref56
Kernel row number	KRN	4	192998754	194998754	2000000	130	176	Ref56
Kernel row number	KRN	6	168840474	170840474	2000000	130	176	Ref56
Kernel row number	KRN	7	10634714	12634714	2000000	130	176	Ref56
Kernel row number	KRN	7	176451852	178451852	2000000	130	176	Ref56
Kernel row number	KRN	8	175882471	177882471	2000000	130	176	Ref56
Kernel row number	KRN	9	147541833	149541833	2000000	130	176	Ref56
Kernel row number	KRN	9	151991763	153991763	2000000	130	176	Ref56
Ear length	EL	7	177451852	181202362	3750510	158	295	Ref57
Ear length	EL	10	121719749	125409351	3689602	158	295	Ref57
Kernel row number	KRN	2	65502949	202730837	137227888	180	156	Ref58
Kernel row number	KRN	3	179497636	184334611	4836975	180	156	Ref58
Kernel row number	KRN	3	201065352	215226362	14161010	180	156	Ref58
Kernel row number	KRN	5	10666886	13552703	2885817	180	156	Ref58
Kernel row number	KRN	5	13552703	15432905	1880202	180	156	Ref58
Kernel row number	KRN	5	14342106	15432905	1090799	180	156	Ref58
Kernel row number	KRN	5	15432905	51498074	36065169	180	156	Ref58
Kernel row number	KRN	5	60987398	171983754	110996356	180	156	Ref58
Kernel row number	KRN	5	171983754	178912359	6928605	180	156	Ref58
Kernel row number	KRN	8	27528136	37116539	9588403	180	156	Ref58
Kernel row number	KRN	8	165599238	168867539	3268301	180	156	Ref58
Kernel row number	KRN	10	85200625	95356004	10155379	180	156	Ref58
Kernel row number	KRN	10	135825802	137419687	1593885	180	156	Ref58
Ear diameter	ED	9	4691312	6691312	2000000	342	NA	Ref59
Cob diameter	CD	9	4691312	6691312	2000000	342	NA	Ref59
Ear diameter	ED	9	5149539	7149539	2000000	342	NA	Ref59
Ear length	EL	9	5149539	7149539	2000000	342	NA	Ref59
Cob diameter	CD	9	5149539	7149539	2000000	342	NA	Ref59
Ear diameter	ED	9	19438721	21438721	2000000	342	NA	Ref59
Kernel weight per Ear	KW	9	19438721	21438721	2000000	342	NA	Ref59
Kernel row number	KRN	9	19438721	21438721	2000000	342	NA	Ref59
Ear weight	EW	9	19438721	21438721	2000000	342	NA	Ref59
Cob diameter	CD	9	19438721	21438721	2000000	342	NA	Ref59
Cob diameter	CD	9	24130733	26130733	2000000	342	NA	Ref59
Ear diameter	ED	9	24131103	26131103	2000000	342	NA	Ref59
Kernel row number	KRN	9	24131103	26131103	2000000	342	NA	Ref59
Ear diameter	ED	9	24341355	26341355	2000000	342	NA	Ref59
Kernel row number	KRN	9	24341355	26341355	2000000	342	NA	Ref59
Ear weight	EW	9	24341355	26341355	2000000	342	NA	Ref59
Cob diameter	CD	9	24341355	26341355	2000000	342	NA	Ref59
Ear length	EL	9	113092422	115092422	2000000	342	NA	Ref59
Ear length	EL	9	150555104	152555104	2000000	342	NA	Ref59
Cob diameter	CD	9	150555104	152555104	2000000	342	NA	Ref59
Ear diameter	ED	9	153894085	155894085	2000000	342	NA	Ref59
Ear length	EL	6	5629670	7366675	1737005	80	614	Ref61
Ear diameter	ED	7	1464238	2215183	750945	80	614	Ref61
Ear length	EL	8	174307967	176104171	1796204	80	614	Ref61
Ear length	EL	9	14594980	14780440	185460	80	614	Ref61
Ear length	EL	9	111774852	121577323	9802471	80	614	Ref61
Kernel row number	KRN	2	3342916	14147508	10804592	233	900	Ref62
Kernel row number	KRN	2	5125927	14147508	9021581	233	900	Ref62
Kernel weight per Ear	KW	3	19862291	49580416	29718125	233	900	Ref62
Kernel row number	KRN	4	201900183	235229207	33329024	233	900	Ref62
Kernel row number	KRN	4	206012072	245472715	39460643	233	900	Ref62
Kernel row number	KRN	4	235229207	245472715	10243508	233	900	Ref62
Ear length	EL	6	159884469	175663947	15779478	233	900	Ref62
Ear diameter	ED	8	19219948	34277872	15057924	233	900	Ref62
Kernel weight per Ear	KW	8	19219948	34277872	15057924	233	900	Ref62
Kernel row number	KRN	8	19219948	34277872	15057924	233	900	Ref62
Ear diameter	ED	9	5691312	14780440	9089128	233	900	Ref62
Kernel number per row	KNR	9	143548189	151208750	7660561	233	900	Ref62
Kernel weight per Ear	KW	10	95356005	117220891	21864886	233	900	Ref62
Kernel row number	KRN	1	91391225	102377209	10985984	325	107/166	Ref63
Kernel row number	KRN	2	12058979	12460629	401650	326	107/167	Ref63
Kernel row number	KRN	2	12460629	13162397	701768	326	107/167	Ref63
Kernel row number	KRN	2	13942813	14147508	204695	326	107/167	Ref63
Kernel row number	KRN	2	34905691	43573311	8667620	326	107/167	Ref63
Kernel row number	KRN	2	178988678	185610025	6621347	326	107/167	Ref63
Kernel row number	KRN	2	212680534	230177415	17496881	326	107/167	Ref63
Kernel row number	KRN	4	3370114	8324234	4954120	326	107/167	Ref63
Kernel row number	KRN	4	220358600	230229865	9871265	326	107/167	Ref63
Kernel row number	KRN	4	234378232	235528672	1150440	326	107/167	Ref63
Kernel row number	KRN	5	142113400	163652311	21538911	326	107/167	Ref63
Kernel row number	KRN	5	172184295	184110401	11926106	326	107/167	Ref63
Kernel row number	KRN	8	17289030	17936118	647088	326	107/167	Ref63
Kernel row number	KRN	8	19037317	20288322	1251005	326	107/167	Ref63
Kernel row number	KRN	8	99357461	105462585	6105124	326	107/167	Ref63
Kernel row number	KRN	8	105462585	113932723	8470138	326	107/167	Ref63
Kernel row number	KRN	8	113932723	122819718	8886995	326	107/167	Ref63
Kernel row number	KRN	10	78719673	88214079	9494406	326	107/167	Ref63
Ear length	EL	1	62057461	64057461	2000000	171	23	Ref64
Kernel number per row	KNR	1	62057461	64057461	2000000	171	23	Ref64
Ear length	EL	7	112048399	114048399	2000000	171	23	Ref64
Ear weight	EW	7	112048399	114048399	2000000	171	23	Ref64
Kernel number per row	KNR	7	112048399	114048399	2000000	171	23	Ref64
Ear length	EL	7	124579063	126579063	2000000	171	23	Ref64
Ear weight	EW	7	124579063	126579063	2000000	171	23	Ref64
Kernel number per row	KNR	7	124579063	126579063	2000000	171	23	Ref64
Ear length	EL	7	127369434	130182066	2812632	171	23	Ref64
Ear weight	EW	7	127369434	130182066	2812632	171	23	Ref64
Ear length	EL	7	129182066	131182066	2000000	171	23	Ref64
Ear weight	EW	7	129182066	131182066	2000000	171	23	Ref64
Kernel number per row	KNR	7	129182066	131182066	2000000	171	23	Ref64
Ear length	EL	7	129560677	130182066	621389	171	23	Ref64
Ear weight	EW	7	129560677	130182066	621389	171	23	Ref64
Kernel number per row	KNR	7	129560677	130182066	621389	171	23	Ref64
Ear length	EL	7	132063150	134063150	2000000	171	23	Ref64
Ear weight	EW	7	132063150	134063150	2000000	171	23	Ref64
Kernel number per row	KNR	7	132063150	134063150	2000000	171	23	Ref64
Ear length	EL	7	134422694	136422694	2000000	171	23	Ref64
Ear weight	EW	7	134422694	136422694	2000000	171	23	Ref64
Kernel number per row	KNR	7	134422694	136422694	2000000	171	23	Ref64
Kernel row number	KRN	1	299706391	299912866	206475	NA	NA	Ref65
Ear diameter	ED	1	13355885	13806104	450219	173	2091	Ref66
Ear diameter	ED	1	21868518	22432065	563547	173	2091	Ref66
Ear weight	EW	1	84028828	85912716	1883888	173	2091	Ref66
Cob diameter	CD	1	200521199	200933917	412718	173	2091	Ref66
Kernel number per row	KNR	4	27740025	32125478	4385453	173	2091	Ref66
Ear length	EL	4	172529034	174842375	2313341	173	2091	Ref66
Cob weight	CW	4	184659724	185390226	730502	173	2091	Ref66
Kernel weight per Ear	KW	4	191264958	191816377	551419	173	2091	Ref66
Kernel row number	KRN	4	191264958	191816377	551419	173	2091	Ref66
Ear weight	EW	4	191264958	191816377	551419	173	2091	Ref66
Kernel row number	KRN	4	195322858	196757075	1434217	173	2091	Ref66
Kernel row number	KRN	4	243856548	243970123	113575	173	2091	Ref66
Ear length	EL	5	164686938	166104528	1417590	173	2091	Ref66
Kernel number per row	KNR	5	214300299	214782046	481747	173	2091	Ref66
Kernel number per row	KNR	5	215365155	216394034	1028879	173	2091	Ref66
Kernel weight per Ear	KW	6	163223931	163403022	179091	173	2091	Ref66
Cob weight	CW	7	135459698	136275479	815781	173	2091	Ref66
Ear weight	EW	8	166431270	166602021	170751	173	2091	Ref66
Cob diameter	CD	8	171629550	171751957	122407	173	2091	Ref66
Kernel weight per Ear	KW	8	172206621	172368547	161926	173	2091	Ref66
Ear diameter	ED	8	176716003	176813205	97202	173	2091	Ref66
Cob diameter	CD	8	176716003	176813205	97202	173	2091	Ref66
Ear weight	EW	9	142862385	143000882	138497	173	2091	Ref66
Kernel number per row	KNR	1	16455066	26649676	10194610	305	NA	Ref67
Kernel row number	KRN	1	283688860	305362973	21674113	305	NA	Ref67
Kernel number per row	KNR	3	14893753	45681944	30788191	305	NA	Ref67
Kernel row number	KRN	4	197893911	206012072	8118161	305	NA	Ref67
Kernel number per row	KNR	5	6356623	6898590	541967	305	NA	Ref67
Kernel number per row	KNR	5	34739322	86802386	52063064	305	NA	Ref67
Kernel number per row	KNR	5	92435488	169863936	77428448	305	NA	Ref67
Kernel row number	KRN	6	98838150	112966143	14127993	305	NA	Ref67
Kernel row number	KRN	7	32567663	89396954	56829291	305	NA	Ref67
Kernel row number	KRN	9	101044438	104318184	3273746	305	NA	Ref67
Kernel row number	KRN	10	4147823	5525993	1378170	305	NA	Ref67
Kernel number per row	KNR	1	68435733	96171815	27736082	235	119	Ref69
Kernel row number	KRN	1	211025024	219035774	8010750	235	119	Ref69
Ear length	EL	1	251912548	277943219	26030671	235	119	Ref69
Kernel number per row	KNR	1	251912548	275841410	23928862	235	119	Ref69
Ear length	EL	1	264505965	278895713	14389748	235	119	Ref69
Kernel number per row	KNR	1	264505965	285337125	20831160	235	119	Ref69
Ear length	EL	1	272330677	279907175	7576498	235	119	Ref69
Ear weight	EW	2	24583487	158084318	133500831	235	119	Ref69
Ear length	EL	2	30613503	51861274	21247771	235	119	Ref69
Ear length	EL	2	42497615	158084318	115586703	235	119	Ref69
Kernel number per row	KNR	3	49580416	59009103	9428687	235	119	Ref69
Kernel number per row	KNR	3	201723612	225120005	23396393	235	119	Ref69
Kernel row number	KRN	3	225120005	235923007	10803002	235	119	Ref69
Kernel row number	KRN	4	174854969	183221754	8366785	235	119	Ref69
Kernel row number	KRN	4	183221754	206043130	22821376	235	119	Ref69
Ear weight	EW	4	190722552	206043130	15320578	235	119	Ref69
Kernel row number	KRN	5	14751087	23713513	8962426	235	119	Ref69
Kernel row number	KRN	5	19630436	33465990	13835554	235	119	Ref69
Kernel number per row	KNR	5	33465990	141981153	108515163	235	119	Ref69
Kernel number per row	KNR	5	141981153	171983754	30002601	235	119	Ref69
Kernel row number	KRN	5	196686472	216481569	19795097	235	119	Ref69
Ear weight	EW	5	196686472	216481569	19795097	235	119	Ref69
Kernel row number	KRN	6	15096975	64945333	49848358	235	119	Ref69
Kernel row number	KRN	6	159884469	173339908	13455439	235	119	Ref69
Ear weight	EW	7	32567663	130368250	97800587	235	119	Ref69
Kernel row number	KRN	7	130368250	133811430	3443180	235	119	Ref69
Ear length	EL	7	143068038	160268944	17200906	235	119	Ref69
Kernel number per row	KNR	7	143068038	160268944	17200906	235	119	Ref69
Ear length	EL	7	152891901	160268944	7377043	235	119	Ref69
Ear length	EL	8	5362701	104116327	98753626	235	119	Ref69
Ear length	EL	8	27528136	104116327	76588191	235	119	Ref69
Ear weight	EW	8	104116327	126081143	21964816	235	119	Ref69
Ear weight	EW	8	126081143	156425319	30344176	235	119	Ref69
Ear weight	EW	8	166327928	174307967	7980039	235	119	Ref69
Kernel row number	KRN	9	133466984	156899424	23432440	235	119	Ref69
Ear length	EL	9	133466984	155723368	22256384	235	119	Ref69
Ear length	EL	10	150123416	152010384	1886968	235	119	Ref69
Kernel number per row	KNR	10	150371648	152010384	1638736	235	119	Ref69
Kernel row number	KRN	1	274688990	281917388	7228398	300	NA	Ref70
Kernel row number	KRN	2	19860203	26246061	6385858	301	NA	Ref70
Kernel row number	KRN	5	112766203	119255292	6489089	302	NA	Ref70
Kernel row number	KRN	8	78949911	238954906	160004995	303	NA	Ref70
Kernel row number	KRN	8	163278658	167871338	4592680	304	NA	Ref70
Ear diameter	ED	1	6492690	26649676	20156986	203	172	Ref71
Ear length	EL	1	10992140	43537740	32545600	203	172	Ref71
Kernel number per row	KNR	1	10992140	43537740	32545600	203	172	Ref71
Ear diameter	ED	1	47939994	81002299	33062305	203	172	Ref71
Kernel row number	KRN	1	47939994	81002299	33062305	203	172	Ref71
Ear length	EL	1	233822083	264923086	31101003	203	172	Ref71
Ear length	EL	2	56708394	173568925	116860531	203	172	Ref71
Kernel number per row	KNR	2	56708394	173568925	116860531	203	172	Ref71
Ear length	EL	3	3612568	8156353	4543785	203	172	Ref71
Ear diameter	ED	3	232548231	232826050	277819	203	172	Ref71
Kernel row number	KRN	3	232548231	232826050	277819	203	172	Ref71
Ear length	EL	4	187259500	191822082	4562582	203	172	Ref71
Kernel number per row	KNR	4	187259500	191822082	4562582	203	172	Ref71
Kernel row number	KRN	5	10666886	205521496	194854610	203	172	Ref71
Ear length	EL	5	10666886	205521496	194854610	203	172	Ref71
Kernel number per row	KNR	6	119939158	157083620	37144462	203	172	Ref71
Kernel row number	KRN	7	139476625	182475188	42998563	203	172	Ref71
Kernel number per row	KNR	9	4643574	13689634	9046060	203	172	Ref71
Ear diameter	ED	10	88768284	116806580	28038296	203	172	Ref71
Kernel row number	KRN	10	88768284	116806580	28038296	203	172	Ref71
Kernel weight per Ear	KW	2	238748134	240676985	1928851	253	107/168	Ref72
Ear diameter	ED	1	6381458	11573299	5191841	NA	NA	Ref73
Ear length	EL	1	19310192	21622491	2312299	NA	NA	Ref73
Kernel number per row	KNR	1	33662010	34218649	556639	NA	NA	Ref73
Ear diameter	ED	1	65831794	69565421	3733627	NA	NA	Ref73
Ear diameter	ED	2	1541419	1835061	293642	NA	NA	Ref73
Ear diameter	ED	2	4923805	5581961	658156	NA	NA	Ref73
Ear length	EL	2	9881125	10422490	541365	NA	NA	Ref73
Ear length	EL	2	10786692	10964986	178294	NA	NA	Ref73
Kernel number per row	KNR	2	10786692	10964986	178294	NA	NA	Ref73
Kernel row number	KRN	2	61031891	66226878	5194987	NA	NA	Ref73
Ear diameter	ED	2	176973026	180359641	3386615	NA	NA	Ref73
Kernel row number	KRN	3	29928233	31190463	1262230	NA	NA	Ref73
Ear length	EL	3	32125549	36197908	4072359	NA	NA	Ref73
Ear length	EL	3	40991181	43769568	2778387	NA	NA	Ref73
Kernel row number	KRN	3	175557114	180337341	4780227	NA	NA	Ref73
Kernel row number	KRN	3	177345263	179495548	2150285	NA	NA	Ref73
Ear diameter	ED	3	186158538	192308403	6149865	NA	NA	Ref73
Ear length	EL	3	203686980	206572681	2885701	NA	NA	Ref73
Ear diameter	ED	3	210746242	215387132	4640890	NA	NA	Ref73
Ear diameter	ED	3	226459759	230252724	3792965	NA	NA	Ref73
Kernel row number	KRN	3	230252724	231210180	957456	NA	NA	Ref73
Ear length	EL	4	27797811	30916257	3118446	NA	NA	Ref73
Kernel row number	KRN	4	211696716	222996085	11299369	NA	NA	Ref73
Ear diameter	ED	4	217499404	227211356	9711952	NA	NA	Ref73
Kernel row number	KRN	4	217499404	227211356	9711952	NA	NA	Ref73
Ear diameter	ED	4	244740032	246218330	1478298	NA	NA	Ref73
Kernel number per row	KNR	5	9015868	9904801	888933	NA	NA	Ref73
Ear diameter	ED	5	9904801	13908039	4003238	NA	NA	Ref73
Ear diameter	ED	5	189265352	190267261	1001909	NA	NA	Ref73
Kernel number per row	KNR	6	173224071	174719447	1495376	NA	NA	Ref73
Kernel row number	KRN	7	11682596	13738863	2056267	NA	NA	Ref73
Kernel number per row	KNR	7	166953865	171219782	4265917	NA	NA	Ref73
Ear diameter	ED	9	22679664	28973813	6294149	NA	NA	Ref73
Ear length	EL	9	22679664	28973813	6294149	NA	NA	Ref73
Kernel row number	KRN	10	143535698	145684621	2148923	NA	NA	Ref73
Ear weight	EW	1	39038528	43537740	4499212	498	151	Ref75
Ear weight	EW	2	42497615	44183373	1685758	498	151	Ref75
Ear weight	EW	2	111792982	158084318	46291336	498	151	Ref75
Ear weight	EW	2	158084318	176740299	18655981	498	151	Ref75
Ear weight	EW	2	212627318	225844233	13216915	498	151	Ref75
Ear weight	EW	2	219165340	226514491	7349151	498	151	Ref75
Ear weight	EW	3	149210564	170735611	21525047	498	151	Ref75
Ear weight	EW	3	196374852	197008763	633911	498	151	Ref75
Ear weight	EW	4	38915760	162266930	123351170	498	151	Ref75
Ear weight	EW	4	174656577	182107279	7450702	498	151	Ref75
Ear weight	EW	5	216481545	218410323	1928778	498	151	Ref75
Ear weight	EW	6	12439786	98633198	86193412	498	151	Ref75
Ear weight	EW	7	167975034	172117198	4142164	498	151	Ref75
Ear weight	EW	7	172117198	173868577	1751379	498	151	Ref75
Ear weight	EW	8	175548059	179665667	4117608	498	151	Ref75
Ear weight	EW	9	28388440	39922594	11534154	498	151	Ref75
Ear weight	EW	9	154266069	157922262	3656193	498	151	Ref75
Ear weight	EW	10	67998903	114251979	46253076	498	151	Ref75
Cob diameter	CD	1	182140000	186370000	4230000	199	29927	Ref76
Cob diameter	CD	1	200510000	202510000	2000000	199	29927	Ref76
Ear diameter	ED	1	200590000	202420000	1830000	199	29927	Ref76
Ear length	EL	1	255200000	261860000	6660000	199	29927	Ref76
Kernel row number	KRN	2	22470000	24470000	2000000	199	29927	Ref76
Cob diameter	CD	2	34270000	38030000	3760000	199	29927	Ref76
Ear diameter	ED	2	242200000	244200000	2000000	199	29927	Ref76
Ear length	EL	3	1280000	3280000	2000000	199	29927	Ref76
Ear weight	EW	4	810000	7130000	6320000	199	29927	Ref76
Kernel number per row	KNR	4	3550000	3750000	200000	199	29927	Ref76
Ear length	EL	4	3680000	5680000	2000000	199	29927	Ref76
Kernel number per row	KNR	4	4820000	7780000	2960000	199	29927	Ref76
Ear diameter	ED	4	189140000	190760000	1620000	199	29927	Ref76
Kernel weight per Ear	KW	4	189140000	192690000	3550000	199	29927	Ref76
Ear weight	EW	4	190270000	192900000	2630000	199	29927	Ref76
Ear length	EL	5	30470000	32470000	2000000	199	29927	Ref76
Kernel row number	KRN	5	217640000	219640000	2000000	199	29927	Ref76
Kernel weight per Ear	KW	6	23490000	70520000	47030000	199	29927	Ref76
Ear length	EL	6	24430000	44240000	19810000	199	29927	Ref76
Ear weight	EW	6	93850000	95850000	2000000	199	29927	Ref76
Kernel number per row	KNR	6	115870000	118690000	2820000	199	29927	Ref76
Ear diameter	ED	7	4880000	6630000	1750000	199	29927	Ref76
Kernel weight per Ear	KW	7	109900000	118230000	8330000	199	29927	Ref76
Ear weight	EW	7	109900000	111950000	2050000	199	29927	Ref76
Ear diameter	ED	7	111950000	113430000	1480000	199	29927	Ref76
Kernel weight per Ear	KW	7	111950000	112800000	850000	199	29927	Ref76
Ear weight	EW	7	111950000	115590000	3640000	199	29927	Ref76
Ear weight	EW	7	126970000	1.2849e+08	1.52e+06	199	29927	Ref76
Kernel weight per Ear	KW	7	1.2849e+08	131840000	3.35e+06	199	29927	Ref76
Ear diameter	ED	7	162600000	164150000	1550000	199	29927	Ref76
Kernel row number	KRN	8	165460000	170280000	4820000	199	29927	Ref76
Ear length	EL	10	146780000	149470000	2690000	199	29927	Ref76
Kernel row number	KRN	2	3470000	5850000	2380000	142	768	Ref77
Kernel row number	KRN	2	9070000	9740000	670000	142	768	Ref77
Kernel number per row	KNR	2	192170000	197520000	5350000	142	768	Ref77
Kernel number per row	KNR	2	217280000	219610000	2330000	142	768	Ref77
Kernel row number	KRN	3	148920000	154780000	5860000	142	768	Ref77
Kernel row number	KRN	4	7480000	11140000	3660000	142	768	Ref77
Kernel number per row	KNR	4	151170000	157310000	6140000	142	768	Ref77
Kernel row number	KRN	5	148760000	157910000	9150000	142	768	Ref77
Kernel row number	KRN	5	169980000	175450000	5470000	142	768	Ref77
Kernel row number	KRN	6	154440000	160580000	6140000	142	768	Ref77
Kernel row number	KRN	8	10680000	17180000	6500000	142	768	Ref77
Kernel row number	KRN	9	15690000	21180000	5490000	142	768	Ref77
Kernel number per row	KNR	9	105280000	110540000	5260000	142	768	Ref77
Kernel number per row	KNR	9	106640000	110540000	3900000	142	768	Ref77
Kernel number per row	KNR	9	1.3386e+08	135680000	1.82e+06	142	768	Ref77
Kernel row number	KRN	10	18120000	23860000	5740000	142	768	Ref77
Kernel number per row	KNR	10	86890000	99760000	12870000	142	768	Ref77
Ear length	EL	1	34893733	51768784	16875051	298	219	Ref80
Ear length	EL	1	158672443	186960847	28288404	298	219	Ref80
Ear length	EL	1	186960847	213204520	26243673	298	219	Ref80
Ear length	EL	2	4584707	8398090	3813383	298	219	Ref80
Ear length	EL	2	181085844	188555369	7469525	298	219	Ref80
Ear length	EL	2	182175845	192423734	10247889	298	219	Ref80
Ear length	EL	2	237248249	242324365	5076116	298	219	Ref80
Ear length	EL	3	5528084	10064793	4536709	298	219	Ref80
Ear length	EL	3	162684613	173090945	10406332	298	219	Ref80
Ear length	EL	4	84398115	147389744	62991629	298	219	Ref80
Ear length	EL	5	10666886	12882290	2215404	298	219	Ref80
Ear length	EL	5	213387292	215026335	1639043	298	219	Ref80
Ear length	EL	5	213469736	220081548	6611812	298	219	Ref80
Ear length	EL	2	224094850	229538663	5443813	121	NA	Ref81
Ear diameter	ED	3	135860699	144989242	9128543	121	NA	Ref81
Ear length	EL	5	95419843	130964184	35544341	121	NA	Ref81
Kernel row number	KRN	1	99499984	174528555	75028571	243	195	Ref82
Kernel row number	KRN	2	224463729	231115318	6651589	243	195	Ref82
Kernel row number	KRN	3	14893753	169870477	154976724	243	195	Ref82
Kernel row number	KRN	4	6466746	40225170	33758424	243	195	Ref82
Kernel row number	KRN	4	170757986	248828113	78070127	243	195	Ref82
Kernel row number	KRN	4	206249919	206717859	467940	NA	NA	Ref82
Kernel row number	KRN	5	20405313	180213283	159807970	243	195	Ref82
Kernel row number	KRN	7	2215183	3105689	890506	243	195	Ref82
Kernel row number	KRN	7	21959644	45320178	23360534	243	195	Ref82
Kernel row number	KRN	8	94456620	94959023	502403	243	195	Ref82
Kernel row number	KRN	9	13093520	30396510	17302990	243	195	Ref82
Kernel row number	KRN	10	1933323	4604309	2670986	243	195	Ref82
Kernel row number	KRN	10	147020703	150119522	3098819	243	195	Ref82
Kernel number per row	KNR	1	9425567	11573299	2147732	301	683	Ref83
Ear diameter	ED	1	15936351	16640745	704394	301	683	Ref83
Cob diameter	CD	1	16640745	16871015	230270	301	683	Ref83
Cob weight	CW	1	29709535	29810264	100729	301	683	Ref83
Ear length	EL	1	38313008	41865225	3552217	301	683	Ref83
Cob diameter	CD	1	38313008	39679957	1366949	301	683	Ref83
Cob weight	CW	1	38313008	39679957	1366949	301	683	Ref83
Ear diameter	ED	1	43795325	46948071	3152746	301	683	Ref83
Kernel weight per Ear	KW	1	43795325	46948071	3152746	301	683	Ref83
Kernel row number	KRN	1	43795325	46948071	3152746	301	683	Ref83
Cob diameter	CD	1	43795325	46948071	3152746	301	683	Ref83
Cob weight	CW	1	43795325	46948071	3152746	301	683	Ref83
Kernel weight per Ear	KW	1	74383404	78216911	3833507	301	683	Ref83
Ear weight	EW	1	83405087	88661889	5256802	301	683	Ref83
Kernel number per row	KNR	1	222012196	225639959	3627763	301	683	Ref83
Kernel weight per Ear	KW	1	238229051	250829098	12600047	301	683	Ref83
Ear length	EL	1	266563693	270361018	3797325	301	683	Ref83
Kernel weight per Ear	KW	1	270361018	292189295	21828277	301	683	Ref83
Ear weight	EW	1	270361018	292189295	21828277	301	683	Ref83
Kernel row number	KRN	1	297319449	302839465	5520016	301	683	Ref83
Ear diameter	ED	2	7877817	7920396	42579	301	683	Ref83
Kernel row number	KRN	2	7877817	7920396	42579	301	683	Ref83
Ear length	EL	2	7877817	7920396	42579	301	683	Ref83
Cob diameter	CD	2	7877817	7920396	42579	301	683	Ref83
Ear length	EL	2	29078303	32870227	3791924	301	683	Ref83
Ear weight	EW	2	35440079	39406962	3966883	301	683	Ref83
Kernel weight per Ear	KW	2	39406962	39712348	305386	301	683	Ref83
Kernel weight per Ear	KW	2	45195302	49036012	3840710	301	683	Ref83
Cob weight	CW	2	56053184	56711997	658813	301	683	Ref83
Kernel number per row	KNR	2	65939731	67382262	1442531	301	683	Ref83
Ear length	EL	2	70176665	73679324	3502659	301	683	Ref83
Ear diameter	ED	2	110897128	117161019	6263891	301	683	Ref83
Ear diameter	ED	2	147474463	150333739	2859276	301	683	Ref83
Ear length	EL	2	152999549	156033452	3033903	301	683	Ref83
Kernel row number	KRN	2	157888982	168006222	10117240	301	683	Ref83
Kernel number per row	KNR	2	182136591	183976178	1839587	301	683	Ref83
Kernel weight per Ear	KW	2	193255123	195380023	2124900	301	683	Ref83
Kernel weight per Ear	KW	2	198533117	198645963	112846	301	683	Ref83
Kernel weight per Ear	KW	2	208616877	216118194	7501317	301	683	Ref83
Cob weight	CW	2	223277331	224221995	944664	301	683	Ref83
Kernel row number	KRN	2	232693801	236277080	3583279	301	683	Ref83
Cob weight	CW	2	239331755	241778783	2447028	301	683	Ref83
Kernel row number	KRN	3	2108277	3514867	1406590	301	683	Ref83
Cob weight	CW	3	5379995	10514004	5134009	301	683	Ref83
Kernel row number	KRN	3	21796447	24809665	3013218	301	683	Ref83
Ear length	EL	3	24809665	29778326	4968661	301	683	Ref83
Kernel row number	KRN	3	26507085	29778326	3271241	301	683	Ref83
Ear weight	EW	3	39240842	43769568	4528726	301	683	Ref83
Ear length	EL	3	180337341	181597146	1259805	301	683	Ref83
Ear diameter	ED	3	189746018	189825597	79579	301	683	Ref83
Ear length	EL	3	214357930	215948447	1590517	301	683	Ref83
Kernel row number	KRN	3	215948447	216799618	851171	301	683	Ref83
Ear diameter	ED	3	217595199	219244567	1649368	301	683	Ref83
Kernel weight per Ear	KW	3	217595199	219244567	1649368	301	683	Ref83
Kernel row number	KRN	3	217595199	219244567	1649368	301	683	Ref83
Kernel number per row	KNR	3	217595199	219244567	1649368	301	683	Ref83
Cob weight	CW	3	220894140	222134027	1239887	301	683	Ref83
Kernel weight per Ear	KW	3	228162662	230252724	2090062	301	683	Ref83
Ear weight	EW	3	228162662	230252724	2090062	301	683	Ref83
Kernel number per row	KNR	3	230252724	233050967	2798243	301	683	Ref83
Kernel number per row	KNR	4	8176078	11719389	3543311	301	683	Ref83
Kernel number per row	KNR	4	37271903	37548919	277016	301	683	Ref83
Cob weight	CW	4	43924813	59442937	15518124	301	683	Ref83
Cob diameter	CD	4	78194789	78599446	404657	301	683	Ref83
Cob diameter	CD	4	88215656	104733735	16518079	301	683	Ref83
Cob weight	CW	4	147395884	148551388	1155504	301	683	Ref83
Ear diameter	ED	4	171965388	174621109	2655721	301	683	Ref83
Kernel weight per Ear	KW	4	171965388	174621109	2655721	301	683	Ref83
Ear weight	EW	4	171965388	174621109	2655721	301	683	Ref83
Cob weight	CW	4	171965388	174621109	2655721	301	683	Ref83
Cob diameter	CD	4	216635908	245469260	28833352	301	683	Ref83
Kernel row number	KRN	5	8528399	18111252	9582853	301	683	Ref83
Ear length	EL	5	137902435	138574578	672143	301	683	Ref83
Kernel number per row	KNR	5	137902435	138574578	672143	301	683	Ref83
Kernel weight per Ear	KW	5	145155418	155920719	10765301	301	683	Ref83
Kernel number per row	KNR	5	170539643	171557667	1018024	301	683	Ref83
Cob weight	CW	5	170539643	171557667	1018024	301	683	Ref83
Ear length	EL	5	213772688	217276654	3503966	301	683	Ref83
Ear length	EL	5	219569630	222467069	2897439	301	683	Ref83
Ear diameter	ED	6	11837324	32026265	20188941	301	683	Ref83
Cob weight	CW	6	11837324	32026265	20188941	301	683	Ref83
Cob diameter	CD	6	69458204	80189892	10731688	301	683	Ref83
Kernel number per row	KNR	6	115847624	116413006	565382	301	683	Ref83
Kernel weight per Ear	KW	6	148867217	152015522	3148305	301	683	Ref83
Ear weight	EW	6	148867217	152015522	3148305	301	683	Ref83
Kernel number per row	KNR	6	148867217	152015522	3148305	301	683	Ref83
Ear length	EL	6	151997091	152015522	18431	301	683	Ref83
Ear length	EL	6	152244734	172945212	20700478	301	683	Ref83
Kernel row number	KRN	7	1056284	1390895	334611	301	683	Ref83
Kernel weight per Ear	KW	7	17967355	47382413	29415058	301	683	Ref83
Ear weight	EW	7	17967355	47382413	29415058	301	683	Ref83
Ear length	EL	7	142909867	142963107	53240	301	683	Ref83
Cob weight	CW	7	142909867	142963107	53240	301	683	Ref83
Kernel weight per Ear	KW	7	146377354	147783967	1406613	301	683	Ref83
Ear weight	EW	7	146377354	147783967	1406613	301	683	Ref83
Kernel number per row	KNR	7	146377354	147783967	1406613	301	683	Ref83
Cob diameter	CD	7	149276064	149434891	158827	301	683	Ref83
Kernel weight per Ear	KW	7	150181497	150900225	718728	301	683	Ref83
Kernel number per row	KNR	7	156185375	156222412	37037	301	683	Ref83
Kernel row number	KRN	7	180889224	181841727	952503	301	683	Ref83
Ear diameter	ED	8	5955035	6389762	434727	301	683	Ref83
Cob weight	CW	8	20473007	21301663	828656	301	683	Ref83
Ear length	EL	8	92062362	103380217	11317855	301	683	Ref83
Cob diameter	CD	8	117398161	137057342	19659181	301	683	Ref83
Cob diameter	CD	8	133809027	153098842	19289815	301	683	Ref83
Ear diameter	ED	8	153098842	156734023	3635181	301	683	Ref83
Cob diameter	CD	9	2403089	3566753	1163664	301	683	Ref83
Cob weight	CW	9	2403089	3566753	1163664	301	683	Ref83
Ear diameter	ED	9	5299482	6142375	842893	301	683	Ref83
Ear diameter	ED	9	10895983	17806375	6910392	301	683	Ref83
Kernel row number	KRN	9	10895983	17806375	6910392	301	683	Ref83
Ear weight	EW	9	22079431	26075868	3996437	301	683	Ref83
Cob weight	CW	9	28973813	29221245	247432	301	683	Ref83
Kernel row number	KRN	9	37957761	49343023	11385262	301	683	Ref83
Ear diameter	ED	9	76762229	98715147	21952918	301	683	Ref83
Kernel weight per Ear	KW	9	76762229	98713960	21951731	301	683	Ref83
Ear weight	EW	9	76762229	98713960	21951731	301	683	Ref83
Kernel row number	KRN	9	102564599	103655267	1090668	301	683	Ref83
Kernel number per row	KNR	9	106833492	110304111	3470619	301	683	Ref83
Ear weight	EW	9	127863569	136746910	8883341	301	683	Ref83
Ear length	EL	10	5364506	6202166	837660	301	683	Ref83
Kernel weight per Ear	KW	10	23493022	25907759	2414737	301	683	Ref83
Kernel row number	KRN	10	38593086	83903367	45310281	301	683	Ref83
Kernel number per row	KNR	10	59434741	83903367	24468626	301	683	Ref83
Kernel row number	KRN	10	72294498	75523749	3229251	301	683	Ref83
Ear weight	EW	10	72294498	75523749	3229251	301	683	Ref83
Ear diameter	ED	10	90209341	94760516	4551175	301	683	Ref83
Cob diameter	CD	10	90209341	94760516	4551175	301	683	Ref83
Ear weight	EW	10	94760516	98767394	4006878	301	683	Ref83
Kernel number per row	KNR	10	94760516	98767394	4006878	301	683	Ref83
Cob weight	CW	10	98767394	105276627	6509233	301	683	Ref83
Kernel row number	KRN	10	104547695	105629933	1082238	301	683	Ref83
Ear length	EL	10	104547695	127083629	22535934	301	683	Ref83
Kernel weight per Ear	KW	10	127083629	134445108	7361479	301	683	Ref83
Ear weight	EW	10	127083629	134445108	7361479	301	683	Ref83
Cob weight	CW	10	127083629	134445108	7361479	301	683	Ref83
Kernel weight per Ear	KW	10	133666002	136804887	3138885	301	683	Ref83
Ear weight	EW	10	144440726	148914540	4473814	301	683	Ref83
Cob weight	CW	10	144440726	148355703	3914977	301	683	Ref83
Cob weight	CW	10	150699798	151641940	942142	301	683	Ref83
Kernel row number	KRN	1	55470000	57470000	2000000	199	3305	Ref84
Kernel row number	KRN	1	199490000	201490000	2000000	199	3305	Ref84
Cob diameter	CD	1	201180000	201760000	580000	199	3305	Ref84
Ear diameter	ED	1	201760000	203570000	1810000	199	3305	Ref84
Ear diameter	ED	1	203570000	206940000	3370000	199	3305	Ref84
Cob diameter	CD	1	205190000	209890000	4700000	199	3305	Ref84
Cob diameter	CD	1	220280000	222280000	2000000	199	3305	Ref84
Kernel row number	KRN	1	253930000	255930000	2000000	199	3305	Ref84
Ear length	EL	1	281160000	286300000	5140000	199	3305	Ref84
Ear length	EL	1	286300000	287560000	1260000	199	3305	Ref84
Kernel row number	KRN	1	293440000	295440000	2000000	199	3305	Ref84
Ear diameter	ED	2	2620000	4620000	2000000	199	3305	Ref84
Ear length	EL	2	3410000	3620000	210000	199	3305	Ref84
Kernel row number	KRN	2	5470000	7470000	2000000	199	3305	Ref84
Kernel row number	KRN	2	14140000	21920000	7780000	199	3305	Ref84
Kernel row number	KRN	2	21920000	25170000	3250000	199	3305	Ref84
Cob diameter	CD	2	58650000	60650000	2000000	199	3305	Ref84
Kernel row number	KRN	2	139780000	141780000	2000000	199	3305	Ref84
Kernel row number	KRN	2	196770000	198770000	2000000	199	3305	Ref84
Kernel row number	KRN	2	202070000	204070000	2000000	199	3305	Ref84
Kernel weight per Ear	KW	2	205810000	215960000	10150000	199	3305	Ref84
Ear weight	EW	2	215450000	218570000	3120000	199	3305	Ref84
Kernel row number	KRN	3	1700000	3700000	2000000	199	3305	Ref84
Ear length	EL	3	3190000	5390000	2200000	199	3305	Ref84
Kernel row number	KRN	3	5210000	7210000	2000000	199	3305	Ref84
Kernel row number	KRN	3	9570000	11570000	2000000	199	3305	Ref84
Kernel row number	KRN	3	1.656e+07	25220000	8.66e+06	199	3305	Ref84
Kernel weight per Ear	KW	3	99080000	119220000	20140000	199	3305	Ref84
Cob diameter	CD	3	116460000	127090000	10630000	199	3305	Ref84
Kernel row number	KRN	3	184380000	186380000	2000000	199	3305	Ref84
Kernel row number	KRN	3	226090000	228090000	2000000	199	3305	Ref84
Kernel row number	KRN	4	650000	2650000	2000000	199	3305	Ref84
Kernel row number	KRN	4	50580000	52580000	2000000	199	3305	Ref84
Ear diameter	ED	4	53150000	59120000	5970000	199	3305	Ref84
Kernel row number	KRN	4	181760000	183760000	2000000	199	3305	Ref84
Kernel row number	KRN	4	183020000	185020000	2000000	199	3305	Ref84
Cob diameter	CD	4	211120000	213120000	2000000	199	3305	Ref84
Kernel row number	KRN	4	211696716	212470000	773284	199	3305	Ref84
Cob diameter	CD	4	237630000	239630000	2000000	199	3305	Ref84
Kernel row number	KRN	4	245160000	247160000	2000000	199	3305	Ref84
Kernel row number	KRN	5	16530000	18530000	2000000	199	3305	Ref84
Kernel weight per Ear	KW	5	44490000	46490000	2000000	199	3305	Ref84
Kernel weight per Ear	KW	5	192220000	194580000	2360000	199	3305	Ref84
Kernel weight per Ear	KW	5	197260000	203700000	6440000	199	3305	Ref84
Ear weight	EW	5	197260000	203700000	6440000	199	3305	Ref84
Kernel row number	KRN	5	212960000	214960000	2000000	199	3305	Ref84
Cob diameter	CD	5	212960000	214960000	2000000	199	3305	Ref84
Ear length	EL	5	216640000	220060000	3420000	199	3305	Ref84
Cob diameter	CD	6	16470000	18470000	2000000	199	3305	Ref84
Cob diameter	CD	6	91760000	112840000	21080000	199	3305	Ref84
Kernel row number	KRN	7	31320000	33320000	2000000	199	3305	Ref84
Cob diameter	CD	7	133790000	135790000	2000000	199	3305	Ref84
Kernel row number	KRN	7	165460000	167460000	2000000	199	3305	Ref84
Kernel weight per Ear	KW	7	182980000	184540000	1560000	199	3305	Ref84
Ear weight	EW	7	182980000	184540000	1560000	199	3305	Ref84
Kernel row number	KRN	8	166810000	168810000	2000000	199	3305	Ref84
Kernel row number	KRN	8	171520000	173520000	2000000	199	3305	Ref84
Kernel row number	KRN	8	176490000	178490000	2000000	199	3305	Ref84
Kernel row number	KRN	9	14410000	15840000	1430000	199	3305	Ref84
Kernel row number	KRN	9	27760000	29760000	2000000	199	3305	Ref84
Kernel weight per Ear	KW	9	111450000	113450000	2000000	199	3305	Ref84
Kernel row number	KRN	9	1.3217e+08	1.3417e+08	2000000	199	3305	Ref84
Kernel weight per Ear	KW	9	141550000	144430000	2880000	199	3305	Ref84
Ear weight	EW	9	141550000	144430000	2880000	199	3305	Ref84
Kernel row number	KRN	9	146920000	148920000	2000000	199	3305	Ref84
Kernel weight per Ear	KW	9	147920000	149600000	1680000	199	3305	Ref84
Kernel row number	KRN	9	159370000	161370000	2000000	199	3305	Ref84
Kernel row number	KRN	9	160170000	162170000	2000000	199	3305	Ref84
Ear diameter	ED	10	14450000	29390000	14940000	199	3305	Ref84
Ear length	EL	1	19878151	21857957	1979806	301	683	Ref86
Ear length	EL	1	39679957	41865225	2185268	301	683	Ref86
Ear diameter	ED	1	43795325	44598954	803629	301	683	Ref86
Ear diameter	ED	1	43795325	46948071	3152746	301	683	Ref86
Kernel row number	KRN	1	43795325	46948071	3152746	301	683	Ref86
Cob diameter	CD	1	43795325	46948071	3152746	301	683	Ref86
Cob weight	CW	1	43795325	46948071	3152746	301	683	Ref86
Kernel weight per Ear	KW	1	238229051	250829098	12600047	301	683	Ref86
Kernel row number	KRN	1	297319449	299416421	2096972	301	683	Ref86
Ear length	EL	2	7920396	12615296	4694900	301	683	Ref86
Ear length	EL	2	29078303	32870227	3791924	301	683	Ref86
Cob weight	CW	2	56053184	56711997	658813	301	683	Ref86
Ear diameter	ED	2	147474463	150333739	2859276	301	683	Ref86
Kernel row number	KRN	2	153510829	154970142	1459313	301	683	Ref86
Ear length	EL	2	153510829	154970142	1459313	301	683	Ref86
Kernel row number	KRN	2	157888982	168006222	10117240	301	683	Ref86
Cob weight	CW	2	223277331	224221995	944664	301	683	Ref86
Cob weight	CW	2	239331755	241778783	2447028	301	683	Ref86
Kernel row number	KRN	3	20450000	21796447	1346447	301	683	Ref86
Kernel row number	KRN	3	26507085	29778326	3271241	301	683	Ref86
Ear length	EL	3	215387132	215948447	561315	301	683	Ref86
Ear diameter	ED	3	217595199	219244567	1649368	301	683	Ref86
Kernel weight per Ear	KW	3	217595199	219244567	1649368	301	683	Ref86
Kernel row number	KRN	3	217595199	219244567	1649368	301	683	Ref86
Kernel number per row	KNR	3	217595199	219244567	1649368	301	683	Ref86
Cob weight	CW	3	220894140	222134027	1239887	301	683	Ref86
Ear length	EL	3	223724252	228162662	4438410	301	683	Ref86
Kernel number per row	KNR	3	223724252	228162662	4438410	301	683	Ref86
Cob weight	CW	4	81366740	85170284	3803544	301	683	Ref86
Cob diameter	CD	4	88215656	104733735	16518079	301	683	Ref86
Ear length	EL	5	137902435	138574578	672143	301	683	Ref86
Kernel number per row	KNR	5	137902435	138574578	672143	301	683	Ref86
Kernel weight per Ear	KW	5	145155418	155920719	10765301	301	683	Ref86
Cob weight	CW	5	177694444	179427613	1733169	301	683	Ref86
Ear diameter	ED	6	11837324	32026265	20188941	301	683	Ref86
Cob weight	CW	6	28153550	32026265	3872715	301	683	Ref86
Cob diameter	CD	6	69458204	80189892	10731688	301	683	Ref86
Cob weight	CW	6	69458204	80189892	10731688	301	683	Ref86
Kernel number per row	KNR	6	115847624	116413006	565382	301	683	Ref86
Ear length	EL	7	7742596	8359766	617170	301	683	Ref86
Kernel number per row	KNR	7	40258623	47382413	7123790	301	683	Ref86
Kernel row number	KRN	7	47593212	67386438	19793226	301	683	Ref86
Ear weight	EW	7	47593212	67386438	19793226	301	683	Ref86
Ear length	EL	7	142909867	142963107	53240	301	683	Ref86
Cob weight	CW	7	142909867	142963107	53240	301	683	Ref86
Kernel number per row	KNR	7	156185375	156222412	37037	301	683	Ref86
Kernel row number	KRN	7	180889224	181841727	952503	301	683	Ref86
Ear diameter	ED	8	5955035	6389762	434727	301	683	Ref86
Cob weight	CW	8	20473007	21301663	828656	301	683	Ref86
Cob diameter	CD	8	117398161	137057342	19659181	301	683	Ref86
Ear length	EL	8	177887838	179367012	1479174	301	683	Ref86
Cob diameter	CD	9	2403089	3566753	1163664	301	683	Ref86
Cob weight	CW	9	2403089	3566753	1163664	301	683	Ref86
Cob diameter	CD	9	3566753	5299482	1732729	301	683	Ref86
Ear diameter	ED	9	5299482	6142375	842893	301	683	Ref86
Ear diameter	ED	9	10895983	17806375	6910392	301	683	Ref86
Kernel row number	KRN	9	10895983	17806375	6910392	301	683	Ref86
Kernel row number	KRN	9	102564599	103655267	1090668	301	683	Ref86
Kernel row number	KRN	9	103655267	106833492	3178225	301	683	Ref86
Kernel row number	KRN	10	38593086	59434741	20841655	301	683	Ref86
Kernel row number	KRN	10	59434741	83903367	24468626	301	683	Ref86
Ear length	EL	10	94760516	98767394	4006878	301	683	Ref86
Ear weight	EW	10	94760516	98767394	4006878	301	683	Ref86
Kernel number per row	KNR	10	94760516	98767394	4006878	301	683	Ref86
Ear length	EL	10	104547695	127083629	22535934	301	683	Ref86
Ear diameter	ED	10	133666002	134243594	577592	301	683	Ref86
Kernel weight per Ear	KW	10	133666002	134243594	577592	301	683	Ref86
Ear length	EL	1	15020000	15880000	860000	250	6681	Ref87
Ear length	EL	1	19090000	21850000	2760000	250	6681	Ref87
Ear diameter	ED	1	21930000	23880000	1950000	250	6681	Ref87
Cob diameter	CD	1	25750000	30050000	4300000	250	6681	Ref87
Cob weight	CW	1	38000000	40050000	2050000	250	6681	Ref87
Ear length	EL	1	38870000	40650000	1780000	250	6681	Ref87
Cob diameter	CD	1	86290000	92450000	6160000	250	6681	Ref87
Ear diameter	ED	1	95480000	99600000	4120000	250	6681	Ref87
Kernel row number	KRN	1	178360000	183380000	5020000	250	6681	Ref87
Cob diameter	CD	1	219340000	221930000	2590000	250	6681	Ref87
Ear length	EL	1	236540000	241450000	4910000	250	6681	Ref87
Kernel number per row	KNR	1	286040000	287890000	1850000	250	6681	Ref87
Ear weight	EW	1	286660000	289070000	2410000	250	6681	Ref87
Kernel row number	KRN	1	294510000	297100000	2590000	250	6681	Ref87
Cob weight	CW	2	3980000	4930000	950000	250	6681	Ref87
Cob diameter	CD	2	9840000	10350000	510000	250	6681	Ref87
Ear weight	EW	2	17110000	19130000	2020000	250	6681	Ref87
Kernel number per row	KNR	2	21870000	23520000	1650000	250	6681	Ref87
Ear length	EL	2	51840000	62910000	11070000	250	6681	Ref87
Cob weight	CW	2	182520000	188590000	6070000	250	6681	Ref87
Ear length	EL	2	188230000	190940000	2710000	250	6681	Ref87
Kernel number per row	KNR	2	215510000	217190000	1680000	250	6681	Ref87
Kernel row number	KRN	2	229500000	230450000	950000	250	6681	Ref87
Kernel weight per Ear	KW	2	241310000	241840000	530000	250	6681	Ref87
Ear weight	EW	2	241310000	241840000	530000	250	6681	Ref87
Ear weight	EW	3	3450000	4670000	1220000	250	6681	Ref87
Cob weight	CW	3	3550000	4770000	1220000	250	6681	Ref87
Ear length	EL	3	4360000	4980000	620000	250	6681	Ref87
Kernel weight per Ear	KW	3	6770000	7530000	760000	250	6681	Ref87
Ear weight	EW	3	9970000	11430000	1460000	250	6681	Ref87
Ear length	EL	3	10490000	11100000	610000	250	6681	Ref87
Kernel row number	KRN	3	203050000	205410000	2360000	250	6681	Ref87
Cob weight	CW	3	216800000	218500000	1700000	250	6681	Ref87
Ear diameter	ED	3	221800000	222970000	1170000	250	6681	Ref87
Cob diameter	CD	4	14220000	14960000	740000	250	6681	Ref87
Kernel row number	KRN	4	40650000	42010000	1360000	250	6681	Ref87
Kernel row number	KRN	4	82830000	97210000	14380000	250	6681	Ref87
Kernel row number	KRN	4	147540000	150490000	2950000	250	6681	Ref87
Ear diameter	ED	4	161500000	163330000	1830000	250	6681	Ref87
Kernel row number	KRN	4	168280000	172150000	3870000	250	6681	Ref87
Ear diameter	ED	4	183660000	186130000	2470000	250	6681	Ref87
Kernel weight per Ear	KW	4	204500000	206790000	2290000	250	6681	Ref87
Kernel row number	KRN	4	204500000	206790000	2290000	250	6681	Ref87
Kernel row number	KRN	4	239970000	242200000	2230000	250	6681	Ref87
Ear length	EL	5	3120000	3880000	760000	250	6681	Ref87
Ear weight	EW	5	5020000	6600000	1580000	250	6681	Ref87
Kernel row number	KRN	5	12790000	14160000	1370000	250	6681	Ref87
Ear length	EL	5	19040000	20710000	1670000	250	6681	Ref87
Kernel number per row	KNR	5	25300000	29500000	4200000	250	6681	Ref87
Ear diameter	ED	5	61270000	74140000	12870000	250	6681	Ref87
Kernel weight per Ear	KW	5	137560000	145550000	7990000	250	6681	Ref87
Ear weight	EW	5	158160000	163010000	4850000	250	6681	Ref87
Ear length	EL	5	175710000	176780000	1070000	250	6681	Ref87
Kernel row number	KRN	5	195980000	197810000	1830000	250	6681	Ref87
Ear weight	EW	5	224290000	224610000	320000	250	6681	Ref87
Ear length	EL	5	224510000	225790000	1280000	250	6681	Ref87
Ear diameter	ED	6	45350000	80780000	35430000	250	6681	Ref87
Kernel row number	KRN	6	45350000	88530000	43180000	250	6681	Ref87
Cob diameter	CD	6	98510000	98810000	300000	250	6681	Ref87
Kernel weight per Ear	KW	6	159010000	160120000	1110000	250	6681	Ref87
Kernel row number	KRN	6	161410000	162630000	1220000	250	6681	Ref87
Cob diameter	CD	6	173610000	174120000	510000	250	6681	Ref87
Cob weight	CW	6	176260000	176920000	660000	250	6681	Ref87
Ear weight	EW	7	5820000	7340000	1520000	250	6681	Ref87
Kernel weight per Ear	KW	7	13620000	14320000	700000	250	6681	Ref87
Kernel weight per Ear	KW	7	130130000	130900000	770000	250	6681	Ref87
Kernel row number	KRN	7	139900000	141530000	1630000	250	6681	Ref87
Kernel row number	KRN	7	151760000	155010000	3250000	250	6681	Ref87
Kernel number per row	KNR	7	175410000	176080000	670000	250	6681	Ref87
Kernel number per row	KNR	8	14210000	15350000	1140000	250	6681	Ref87
Kernel row number	KRN	8	1.635e+07	17440000	1.09e+06	250	6681	Ref87
Ear weight	EW	8	67770000	74130000	6360000	250	6681	Ref87
Kernel weight per Ear	KW	8	71650000	74130000	2480000	250	6681	Ref87
Kernel row number	KRN	8	102260000	103270000	1010000	250	6681	Ref87
Kernel row number	KRN	8	112720000	115500000	2780000	250	6681	Ref87
Cob diameter	CD	8	120290000	121270000	980000	250	6681	Ref87
Cob diameter	CD	8	172080000	173830000	1750000	250	6681	Ref87
Ear diameter	ED	8	178860000	179520000	660000	250	6681	Ref87
Cob diameter	CD	8	180080000	181410000	1330000	250	6681	Ref87
Kernel row number	KRN	8	180300000	180790000	490000	250	6681	Ref87
Cob weight	CW	8	180300000	180790000	490000	250	6681	Ref87
Cob weight	CW	9	3720000	4690000	970000	250	6681	Ref87
Kernel row number	KRN	9	10820000	12210000	1390000	250	6681	Ref87
Ear length	EL	9	11160000	12150000	990000	250	6681	Ref87
Ear diameter	ED	9	11930000	13150000	1220000	250	6681	Ref87
Kernel row number	KRN	9	110910000	119050000	8140000	250	6681	Ref87
Ear weight	EW	9	123130000	125520000	2390000	250	6681	Ref87
Ear diameter	ED	9	160390000	161000000	610000	250	6681	Ref87
Cob diameter	CD	10	1830000	2250000	420000	250	6681	Ref87
Ear diameter	ED	10	3550000	4.19e+06	640000	250	6681	Ref87
Kernel number per row	KNR	10	123680000	126910000	3230000	250	6681	Ref87
Ear diameter	ED	1	88450000	99200000	10750000	194	NA	Ref88
Ear length	EL	1	154540000	171130000	16590000	194	NA	Ref88
Ear length	EL	1	217940000	224310000	6370000	194	NA	Ref88
Ear length	EL	1	286820000	289280000	2460000	194	NA	Ref88
Ear length	EL	2	5100000	6680000	1580000	194	NA	Ref88
Ear length	EL	2	45210000	53140000	7930000	194	NA	Ref88
Ear length	EL	2	61510000	6.54e+07	3.89e+06	194	NA	Ref88
Kernel row number	KRN	2	6.448e+07	67170000	2.69e+06	194	NA	Ref88
Kernel row number	KRN	2	153840000	172450000	18610000	194	NA	Ref88
Ear diameter	ED	2	169140000	185570000	16430000	194	NA	Ref88
Ear diameter	ED	2	193030000	200070000	7040000	194	NA	Ref88
Kernel row number	KRN	2	215630000	219240000	3610000	194	NA	Ref88
Kernel row number	KRN	3	50150000	119680000	69530000	194	NA	Ref88
Ear diameter	ED	3	178570000	185320000	6750000	194	NA	Ref88
Ear length	EL	3	223450000	225330000	1880000	194	NA	Ref88
Ear diameter	ED	3	230210000	232490000	2280000	194	NA	Ref88
Ear length	EL	4	34450000	6.529e+07	3.084e+07	194	NA	Ref88
Ear diameter	ED	4	82200000	150740000	68540000	194	NA	Ref88
Kernel row number	KRN	4	203630000	227320000	23690000	194	NA	Ref88
Ear diameter	ED	4	241710000	245560000	3850000	194	NA	Ref88
Ear length	EL	5	32600000	47700000	15100000	194	NA	Ref88
Kernel row number	KRN	5	158250000	170150000	11900000	194	NA	Ref88
Ear length	EL	5	190480000	192600000	2120000	194	NA	Ref88
Ear diameter	ED	5	222180000	226080000	3900000	194	NA	Ref88
Kernel row number	KRN	7	22810000	31440000	8630000	194	NA	Ref88
Ear diameter	ED	7	24540000	36610000	12070000	194	NA	Ref88
Ear diameter	ED	7	162510000	166770000	4260000	194	NA	Ref88
Kernel row number	KRN	7	173820000	176170000	2350000	194	NA	Ref88
Ear diameter	ED	8	169260000	171690000	2430000	194	NA	Ref88
Ear diameter	ED	9	36540000	121070000	84530000	194	NA	Ref88
Kernel row number	KRN	10	140170000	144490000	4320000	194	NA	Ref88
Ear diameter	ED	10	141160000	144790000	3630000	194	NA	Ref88
Kernel row number	KRN	1	15933758	21735103	5801345	236/216	NA	Ref89
Kernel row number	KRN	1	169024503	200010421	30985918	236/216	NA	Ref89
Kernel row number	KRN	1	230664193	233828368	3164175	236/216	NA	Ref89
Kernel row number	KRN	4	186817894	191822082	5004188	236/216	NA	Ref89
Kernel row number	KRN	4	191822082	197893911	6071829	236/216	NA	Ref89
Kernel row number	KRN	4	197893911	198414117	520206	236/216	NA	Ref89
Ear length	EL	4	218971546	220952771	1981225	236/216	NA	Ref89
Kernel row number	KRN	4	227838566	239164394	11325828	236/216	NA	Ref89
Kernel row number	KRN	4	243856548	245543362	1686814	236/216	NA	Ref89
Kernel row number	KRN	7	119379354	131725650	12346296	236/216	NA	Ref89
Ear length	EL	7	135217301	142051042	6833741	236/216	NA	Ref89
Kernel row number	KRN	9	40833027	95148659	54315632	236/216	NA	Ref89
Ear length	EL	9	40833027	95148659	54315632	236/216	NA	Ref89
Kernel number per row	KNR	1	5688239	6182923	494684	201	NA	Ref90
Ear diameter	ED	1	22348177	22348248	71	201	NA	Ref90
Kernel number per row	KNR	1	189167987	193589821	4421834	201	NA	Ref90
Kernel number per row	KNR	1	189988958	190083720	94762	201	NA	Ref90
Ear length	EL	1	191496539	193505116	2008577	201	NA	Ref90
Kernel number per row	KNR	1	191496539	193505116	2008577	201	NA	Ref90
Kernel row number	KRN	1	209753308	210630385	877077	201	NA	Ref90
Ear diameter	ED	1	270871471	270961237	89766	201	NA	Ref90
Ear diameter	ED	1	274197440	274985663	788223	201	NA	Ref90
Ear length	EL	2	6717020	7037310	320290	201	NA	Ref90
Ear diameter	ED	2	200011329	203734899	3723570	201	NA	Ref90
Ear diameter	ED	2	204044968	204885122	840154	201	NA	Ref90
Ear diameter	ED	2	205349867	206678490	1328623	201	NA	Ref90
Ear diameter	ED	2	211654194	212274806	620612	201	NA	Ref90
Ear diameter	ED	2	211654194	213409475	1755281	201	NA	Ref90
Kernel row number	KRN	3	2422849	2923024	500175	201	NA	Ref90
Kernel number per row	KNR	4	9989431	10227185	237754	201	NA	Ref90
Kernel number per row	KNR	4	18721733	19636287	914554	201	NA	Ref90
Ear diameter	ED	4	187686456	187849170	162714	201	NA	Ref90
Ear diameter	ED	4	230371594	240803826	10432232	201	NA	Ref90
Kernel row number	KRN	4	240913318	241015751	102433	201	NA	Ref90
Kernel row number	KRN	5	143626558	180504495	36877937	201	NA	Ref90
Ear length	EL	5	156452118	158163184	1711066	201	NA	Ref90
Ear length	EL	5	164337372	168092416	3755044	201	NA	Ref90
Kernel number per row	KNR	5	164337372	168092416	3755044	201	NA	Ref90
Ear diameter	ED	5	208687368	212526163	3838795	201	NA	Ref90
Ear length	EL	5	212526176	218071088	5544912	201	NA	Ref90
Ear diameter	ED	6	75466516	75466534	18	201	NA	Ref90
Kernel row number	KRN	6	96156470	99388558	3232088	201	NA	Ref90
Kernel number per row	KNR	6	129790489	129814476	23987	201	NA	Ref90
Kernel row number	KRN	6	160492749	162702197	2209448	201	NA	Ref90
Ear length	EL	8	2054467	3415403	1360936	201	NA	Ref90
Kernel number per row	KNR	8	74303783	74669789	366006	201	NA	Ref90
Kernel row number	KRN	8	138045257	141405608	3360351	201	NA	Ref90
Kernel number per row	KNR	8	141115130	143070158	1955028	201	NA	Ref90
Kernel row number	KRN	8	144278357	155644379	11366022	201	NA	Ref90
Ear diameter	ED	8	155215132	166071948	10856816	201	NA	Ref90
Kernel row number	KRN	8	165799818	171179863	5380045	201	NA	Ref90
Ear length	EL	9	13476533	13648585	172052	201	NA	Ref90
Ear diameter	ED	9	154887767	155012660	124893	201	NA	Ref90
Kernel number per row	KNR	10	14367763	14655807	288044	201	NA	Ref90
Kernel number per row	KNR	10	132371148	133491825	1120677	201	NA	Ref90

## Sheet: Table S3
Table S3. Summary of the information on QTL clusters
Cluster	Trait	Trait Abbr.	Chromosome	Start (Mb)	End (Mb)	Range (Mb)	Repeatability	Known Genes
1	Cob diameter	CD	1	220.28	221.93	1.65	More than 3 times
2	Cob diameter	CD	4	88.2157	104.734	16.5181	More than 3 times
3	Cob diameter	CD	8	120.29	121.27	0.98	More than 3 times
4	Cob weight	CW	5	67.3868	68.7985	1.41169	More than 3 times
5	Cob weight	CW	5	140.597	145.215	4.61809	More than 3 times
6	Cob weight	CW	7	142.91	142.963	0.05324	More than 3 times
7	Ear diameter	ED	1	6.49269	10.5531	4.06036	More than 3 times
8	Ear diameter	ED	1	21.93	22.3482	0.418248	More than 3 times
9	Ear diameter	ED	1	44.1841	44.8959	0.711748	More than 3 times
10	Ear diameter	ED	2	147.474	150.334	2.85928	More than 3 times
11	Ear diameter	ED	2	200.011	200.07	0.058671	More than 3 times
12	Ear diameter	ED	4	244.74	245.56	0.819968	More than 3 times
13	Ear diameter	ED	9	5.29948	6.14238	0.842893	More than 3 times
14	Ear diameter	ED	9	10.896	14.7804	3.88446	More than 3 times
15	Ear length	EL	1	15.02	15.88	0.86	More than 3 times
16	Ear length	EL	1	19.09	21.858	2.76796	More than 3 times
17	Ear length	EL	1	34.8937	43.5377	8.64401	More than 3 times
18	Ear length	EL	1	154.54	168.441	13.901	More than 3 times
19	Ear length	EL	1	251.913	261.86	9.94745	More than 3 times
20	Ear length	EL	2	30.6135	32.8702	2.25672	More than 3 times
21	Ear length	EL	2	46.7438	49.3045	2.56073	More than 3 times
22	Ear length	EL	2	51.84	53.14	1.3	More than 3 times
23	Ear length	EL	2	56.7084	65.4	8.69161	More than 3 times
24	Ear length	EL	2	70.1767	73.6793	3.50266	More than 3 times
25	Ear length	EL	2	153	156.033	3.0339	More than 3 times
26	Ear length	EL	3	3.19	3.28	0.09	More than 3 times
27	Ear length	EL	3	4.36	4.98	0.62	More than 3 times
28	Ear length	EL	3	5.83153	10.0648	4.23327	More than 3 times	CG1
29	Ear length	EL	3	10.4407	11.1	0.659261	More than 3 times
30	Ear length	EL	5	95.4198	101.717	6.29676	More than 3 times
31	Ear length	EL	5	124.261	130.964	6.70354	More than 3 times
32	Ear length	EL	5	137.902	138.575	0.672143	More than 3 times
33	Ear length	EL	5	164.687	166.105	1.41759	More than 3 times
34	Ear length	EL	5	190.9	192.6	1.7	More than 3 times
35	Ear length	EL	5	194.992	198.4	3.40826	More than 3 times
36	Ear length	EL	5	213.773	217.277	3.50397	More than 3 times
37	Ear length	EL	5	216.64	218.071	1.43109	More than 3 times
38	Ear length	EL	5	219.147	220.082	0.934258	More than 3 times
39	Ear length	EL	8	92.0624	97.3847	5.3223	More than 3 times
40	Ear length	EL	9	113.092	115.092	2	More than 3 times
41	Ear length	EL	10	116.807	117.221	0.414344	More than 3 times
42	Ear length	EL	10	121.72	125.409	3.6896	More than 3 times
43	Ear weight	EW	1	84.0288	85.9127	1.88389	More than 3 times
44	Ear weight	EW	2	216.096	218.57	2.47389	More than 3 times
45	Ear weight	EW	4	191.265	191.816	0.551419	More than 3 times
46	Ear weight	EW	7	112.048	114.048	2	More than 3 times
47	Ear weight	EW	7	127.369	128.49	1.12057	More than 3 times
48	Ear weight	EW	10	94.7605	98.7674	4.00688	More than 3 times	ACO2
49	Kernel number per row	KNPR	1	42.5378	43.5377	0.999912	More than 3 times
50	Kernel number per row	KNPR	2	65.9397	67.3823	1.44253	More than 3 times	BA2
51	Kernel number per row	KNPR	2	86.0602	111.793	25.7328	More than 3 times
52	Kernel number per row	KNPR	3	217.595	219.245	1.64937	More than 3 times
53	Kernel number per row	KNPR	5	137.902	138.575	0.672143	More than 5 times
54	Kernel number per row	KNPR	6	115.87	116.413	0.543006	More than 3 times
55	Kernel number per row	KNPR	6	129.79	129.814	0.023987	More than 3 times
56	Kernel number per row	KNPR	7	156.185	156.222	0.037037	More than 3 times
57	Kernel number per row	KNPR	9	143.548	145.774	2.22596	More than 3 times
58	Kernel number per row	KNPR	10	94.7605	98.7674	4.00688	More than 3 times	ACO2
59	Kernel row number	KRN	1	55.47	57.47	2	More than 3 times
60	Kernel row number	KRN	1	169.025	174.529	5.50405	More than 3 times
61	Kernel row number	KRN	1	178.36	181.899	3.53929	More than 3 times
62	Kernel row number	KRN	1	199.49	200.01	0.520421	More than 3 times
63	Kernel row number	KRN	1	213.205	229.13	15.9251	More than 3 times
64	Kernel row number	KRN	1	230.664	233.822	3.15789	More than 3 times
65	Kernel row number	KRN	1	274.443	279.66	5.21777	More than 3 times	KN1
66	Kernel row number	KRN	1	284.6	292.725	8.12536	More than 3 times
67	Kernel row number	KRN	1	293.44	304.6	11.16	More than 3 times	IDS1/KRN1
68	Kernel row number	KRN	2	5.47	5.85	0.38	More than 3 times
69	Kernel row number	KRN	2	12.059	13.1624	1.10342	More than 3 times
70	Kernel row number	KRN	2	13.9428	14.1475	0.204695	More than 3 times
71	Kernel row number	KRN	2	15.4279	18.3	2.8721	More than 3 times
72	Kernel row number	KRN	2	19.8602	26.2461	6.38586	More than 3 times
73	Kernel row number	KRN	2	41.4309	43.075	1.6441	More than 3 times
74	Kernel row number	KRN	2	65.5029	66.2269	0.723929	More than 3 times	BA2
75	Kernel row number	KRN	2	153.511	154.97	1.45931	More than 3 times
76	Kernel row number	KRN	2	157.889	172.45	14.561	More than 3 times
77	Kernel row number	KRN	2	178.989	185.61	6.62135	More than 3 times
78	Kernel row number	KRN	2	190.496	204.07	13.5744	More than 3 times
79	Kernel row number	KRN	2	229.5	230.177	0.677415	More than 3 times
80	Kernel row number	KRN	3	2.42285	3.51487	1.09202	More than 3 times
81	Kernel row number	KRN	3	9.57	11.57	2	More than 3 times
82	Kernel row number	KRN	3	14.8938	26.4042	11.5104	More than 3 times
83	Kernel row number	KRN	3	26.5071	29.7783	3.27124	More than 3 times	FEA3
84	Kernel row number	KRN	3	29.9282	31.1905	1.26223	More than 3 times
85	Kernel row number	KRN	3	120.93	138.523	17.5931	More than 3 times	DUF1644
86	Kernel row number	KRN	3	148.633	172.182	23.5492	More than 3 times	ZmCRN
87	Kernel row number	KRN	3	179.498	180.337	0.839705	More than 3 times
88	Kernel row number	KRN	3	203.05	205.41	2.36	More than 3 times
89	Kernel row number	KRN	3	226.09	228.09	2	More than 3 times
90	Kernel row number	KRN	3	230.253	231.21	0.957456	More than 3 times
91	Kernel row number	KRN	3	232.548	232.826	0.277819	More than 3 times
92	Kernel row number	KRN	4	6.46675	7.21549	0.748745	More than 3 times
93	Kernel row number	KRN	4	7.48	8.32423	0.844234	More than 3 times
94	Kernel row number	KRN	4	10.8551	11.14	0.284905	More than 3 times
95	Kernel row number	KRN	4	27.3348	44.9609	17.6261	More than 3 times
96	Kernel row number	KRN	4	50.58	52.58	2	More than 3 times
97	Kernel row number	KRN	4	174.855	185.223	10.368	More than 5 times
98	Kernel row number	KRN	4	186.818	190.477	3.65868	More than 5 times
99	Kernel row number	KRN	4	191.265	191.816	0.551419	More than 5 times
100	Kernel row number	KRN	4	192.999	194.999	2	More than 5 times
101	Kernel row number	KRN	4	195.323	239.235	43.9123	More than 5 times	KRN4, UB3
102	Kernel row number	KRN	4	239.97	240.386	0.416309	More than 5 times
103	Kernel row number	KRN	4	240.913	241.016	0.102433	More than 5 times
104	Kernel row number	KRN	4	241.8	242.2	0.4	More than 5 times
105	Kernel row number	KRN	4	243.857	245.543	1.68681	More than 5 times
106	Kernel row number	KRN	4	247.651	248.765	1.11446	More than 3 times
107	Kernel row number	KRN	5	10.6669	14.16	3.49311	More than 5 times
108	Kernel row number	KRN	5	14.7511	18.53	3.77891	More than 5 times
109	Kernel row number	KRN	5	20.4053	23.7135	3.3082	More than 5 times
110	Kernel row number	KRN	5	36.0074	51.4981	15.4907	More than 5 times
111	Kernel row number	KRN	5	60.9874	67.0906	6.10318	More than 5 times	TD1
112	Kernel row number	KRN	5	112.766	119.255	6.48909	More than 5 times
113	Kernel row number	KRN	5	141.981	184.11	42.1292	More than 5 times	ZmGRX5
114	Kernel row number	KRN	5	196.686	197.81	1.12353	More than 5 times
115	Kernel row number	KRN	5	212.96	214.96	2	More than 3 times
116	Kernel row number	KRN	6	45.35	64.9453	19.5953	More than 3 times
117	Kernel row number	KRN	6	98.8381	99.3886	0.550408	More than 3 times
118	Kernel row number	KRN	6	160.493	160.58	0.087251	More than 3 times
119	Kernel row number	KRN	6	161.41	162.63	1.22	More than 3 times	BLH14
120	Kernel row number	KRN	6	168.84	170.84	2	More than 3 times
121	Kernel row number	KRN	7	11.6826	12.6347	0.952118	More than 3 times
122	Kernel row number	KRN	7	21.9596	45.3202	23.3605	More than 3 times	SID1
123	Kernel row number	KRN	7	47.5932	67.3864	19.7932	More than 3 times
124	Kernel row number	KRN	7	151.76	153.579	1.81882	More than 3 times
125	Kernel row number	KRN	7	177.452	178.452	1	More than 3 times
126	Kernel row number	KRN	7	180.889	181.842	0.952503	More than 3 times	BD1
127	Kernel row number	KRN	8	102.26	103.27	1.01	More than 3 times
128	Kernel row number	KRN	8	112.72	122.82	10.0997	More than 3 times	NDL1
129	Kernel row number	KRN	8	138.045	141.406	3.36035	More than 3 times
130	Kernel row number	KRN	8	144.278	153.511	9.23275	More than 3 times
131	Kernel row number	KRN	8	165.599	171.18	5.58062	More than 3 times
132	Kernel row number	KRN	8	171.52	173.784	2.26447	More than 3 times
133	Kernel row number	KRN	8	176.49	177.882	1.39247	More than 3 times
134	Kernel row number	KRN	9	10.896	12.21	1.31402	More than 3 times
135	Kernel row number	KRN	9	13.0935	22.1722	9.07864	More than 3 times
136	Kernel row number	KRN	9	24.1311	26.3414	2.21025	More than 3 times
137	Kernel row number	KRN	9	27.76	29.76	2	More than 3 times
138	Kernel row number	KRN	9	40.833	49.343	8.51	More than 3 times
139	Kernel row number	KRN	9	101.044	102.045	1.00057	More than 5 times
140	Kernel row number	KRN	9	102.565	103.5	0.935401	More than 5 times
141	Kernel row number	KRN	9	103.5	103.655	0.155267	More than 5 times
142	Kernel row number	KRN	9	103.655	104.318	0.662917	More than 5 times
143	Kernel row number	KRN	9	104.318	106.074	1.75571	More than 5 times
144	Kernel row number	KRN	9	147.542	148.92	1.37817	More than 3 times
145	Kernel row number	KRN	10	85.2006	88.2141	3.01345	More than 3 times
146	Kernel row number	KRN	10	88.7683	89.0655	0.297185	More than 3 times
147	Kernel row number	KRN	10	104.548	105.63	1.08224	More than 3 times
148	Kernel row number	KRN	10	143.536	148.416	4.88045	More than 3 times
149	Kernel weight per Ear	KWPE	1	43.7953	46.9481	3.15275	More than 3 times
150	Kernel weight per Ear	KWPE	1	238.229	250.829	12.6	More than 3 times
151	Kernel weight per Ear	KWPE	1	285.34	292.189	6.84889	More than 3 times
152	Kernel weight per Ear	KWPE	5	145.155	145.55	0.394582	More than 3 times
153	Kernel weight per Ear	KWPE	7	130.13	130.9	0.77	More than 3 times

## Sheet: Table S4
Table S4. Information on the normalized original QTN data collected in this study
Trait	Trait Abbr.	Chromosome	Position (bp)	Population size	Marker size	Article
Cob diameter	CD	1	12947	4892	1600000	Ref17
Cob diameter	CD	1	14267	4892	1600000	Ref17
Cob diameter	CD	1	74315	4892	1600000	Ref17
Cob diameter	CD	1	231763	4892	1600000	Ref17
Kernel row number	KRN	1	267884	4892	1600000	Ref17
Kernel row number	KRN	1	267888	4892	1600000	Ref17
Cob diameter	CD	1	271831	4892	1600000	Ref17
Kernel row number	KRN	1	359322	4892	1600000	Ref17
Cob diameter	CD	1	490709	4892	1600000	Ref17
Cob diameter	CD	1	490765	4892	1600000	Ref17
Cob diameter	CD	1	560792	4892	1600000	Ref17
Cob diameter	CD	1	809332	4892	1600000	Ref17
Cob diameter	CD	1	845910	4892	1600000	Ref17
Cob diameter	CD	1	846532	4892	1600000	Ref17
Cob diameter	CD	1	1612956	4892	1600000	Ref17
Cob diameter	CD	1	1626291	4892	1600000	Ref17
Kernel row number	KRN	1	1725601	4892	1600000	Ref17
Kernel row number	KRN	1	1806498	4892	1600000	Ref17
Kernel row number	KRN	1	1862456	4892	1600000	Ref17
Cob diameter	CD	1	1935105	4892	1600000	Ref17
Kernel row number	KRN	1	2127295	4892	1600000	Ref17
Cob diameter	CD	1	2209516	4892	1600000	Ref17
Cob diameter	CD	1	2232172	4892	1600000	Ref17
Cob diameter	CD	1	2428342	4892	1600000	Ref17
Kernel row number	KRN	1	2748641	4892	1600000	Ref17
Kernel row number	KRN	1	2779340	4892	1600000	Ref17
Kernel row number	KRN	1	2803215	4892	1600000	Ref17
Cob diameter	CD	1	2867068	4892	1600000	Ref17
Cob diameter	CD	1	2882450	4892	1600000	Ref17
Kernel row number	KRN	1	2968672	4892	1600000	Ref17
Cob diameter	CD	1	3260940	4892	1600000	Ref17
Cob diameter	CD	1	3472335	4892	1600000	Ref17
Kernel row number	KRN	1	3472342	4892	1600000	Ref17
Cob diameter	CD	1	3582265	4892	1600000	Ref17
Cob diameter	CD	1	4448816	4892	1600000	Ref17
Cob diameter	CD	1	5070187	4892	1600000	Ref17
Kernel row number	KRN	1	5170644	4892	1600000	Ref17
Kernel row number	KRN	1	5204829	4892	1600000	Ref17
Cob diameter	CD	1	6610776	4892	1600000	Ref17
Cob diameter	CD	1	7417728	4892	1600000	Ref17
Cob diameter	CD	1	8710384	4892	1600000	Ref17
Kernel row number	KRN	1	12338700	4892	1600000	Ref17
Kernel row number	KRN	1	17207345	4892	1600000	Ref17
Kernel row number	KRN	1	17207385	4892	1600000	Ref17
Kernel row number	KRN	1	18315592	4892	1600000	Ref17
Cob diameter	CD	1	19311210	4892	1600000	Ref17
Cob diameter	CD	1	19824614	4892	1600000	Ref17
Cob diameter	CD	1	21362531	4892	1600000	Ref17
Cob diameter	CD	1	22468165	4892	1600000	Ref17
Kernel row number	KRN	1	23003035	4892	1600000	Ref17
Cob diameter	CD	1	23938222	4892	1600000	Ref17
Cob diameter	CD	1	23975441	4892	1600000	Ref17
Kernel row number	KRN	1	25689619	4892	1600000	Ref17
Kernel row number	KRN	1	26675518	4892	1600000	Ref17
Cob diameter	CD	1	27107046	4892	1600000	Ref17
Cob diameter	CD	1	28451445	4892	1600000	Ref17
Kernel row number	KRN	1	28509932	4892	1600000	Ref17
Cob diameter	CD	1	28666486	4892	1600000	Ref17
Kernel row number	KRN	1	28697661	4892	1600000	Ref17
Cob diameter	CD	1	28891365	4892	1600000	Ref17
Kernel row number	KRN	1	28900580	4892	1600000	Ref17
Cob diameter	CD	1	29209024	4892	1600000	Ref17
Cob diameter	CD	1	29283989	4892	1600000	Ref17
Kernel row number	KRN	1	29598134	4892	1600000	Ref17
Kernel row number	KRN	1	29670137	4892	1600000	Ref17
Kernel row number	KRN	1	30985307	4892	1600000	Ref17
Kernel row number	KRN	1	32169167	4892	1600000	Ref17
Kernel row number	KRN	1	32686221	4892	1600000	Ref17
Cob diameter	CD	1	33893475	4892	1600000	Ref17
Kernel row number	KRN	1	33938081	4892	1600000	Ref17
Cob diameter	CD	1	35122180	4892	1600000	Ref17
Cob diameter	CD	1	35238703	4892	1600000	Ref17
Cob diameter	CD	1	35299291	4892	1600000	Ref17
Kernel row number	KRN	1	52236357	4892	1600000	Ref17
Kernel row number	KRN	1	52404922	4892	1600000	Ref17
Cob diameter	CD	1	58726596	4892	1600000	Ref17
Cob diameter	CD	1	61853145	4892	1600000	Ref17
Cob diameter	CD	1	69029384	4892	1600000	Ref17
Cob diameter	CD	1	70426388	4892	1600000	Ref17
Cob diameter	CD	1	71252133	4892	1600000	Ref17
Kernel row number	KRN	1	181851668	4892	1600000	Ref17
Cob diameter	CD	1	196314836	4892	1600000	Ref17
Cob diameter	CD	1	201044698	4892	1600000	Ref17
Cob diameter	CD	1	243571758	4892	1600000	Ref17
Cob diameter	CD	1	286374640	4892	1600000	Ref17
Cob diameter	CD	1	290039442	4892	1600000	Ref17
Cob diameter	CD	1	290448464	4892	1600000	Ref17
Cob diameter	CD	1	291340808	4892	1600000	Ref17
Cob diameter	CD	1	291425684	4892	1600000	Ref17
Kernel row number	KRN	1	295741651	4892	1600000	Ref17
Kernel row number	KRN	1	300689305	4892	1600000	Ref17
Cob diameter	CD	2	146640	4892	1600000	Ref17
Kernel row number	KRN	2	166976	4892	1600000	Ref17
Cob diameter	CD	2	188080	4892	1600000	Ref17
Cob diameter	CD	2	222004	4892	1600000	Ref17
Cob diameter	CD	2	225876	4892	1600000	Ref17
Kernel row number	KRN	2	228822	4892	1600000	Ref17
Cob diameter	CD	2	330275	4892	1600000	Ref17
Cob diameter	CD	2	815326	4892	1600000	Ref17
Cob diameter	CD	2	822635	4892	1600000	Ref17
Kernel row number	KRN	2	1083953	4892	1600000	Ref17
Kernel row number	KRN	2	1268394	4892	1600000	Ref17
Cob diameter	CD	2	1954406	4892	1600000	Ref17
Kernel row number	KRN	2	2053985	4892	1600000	Ref17
Kernel row number	KRN	2	2160579	4892	1600000	Ref17
Cob diameter	CD	2	2243650	4892	1600000	Ref17
Kernel row number	KRN	2	2545304	4892	1600000	Ref17
Cob diameter	CD	2	2594350	4892	1600000	Ref17
Kernel row number	KRN	2	2723199	4892	1600000	Ref17
Cob diameter	CD	2	2762381	4892	1600000	Ref17
Kernel row number	KRN	2	3128794	4892	1600000	Ref17
Cob diameter	CD	2	3155155	4892	1600000	Ref17
Cob diameter	CD	2	4246346	4892	1600000	Ref17
Cob diameter	CD	2	4409850	4892	1600000	Ref17
Kernel row number	KRN	2	6138538	4892	1600000	Ref17
Cob diameter	CD	2	14095115	4892	1600000	Ref17
Kernel row number	KRN	2	15427253	4892	1600000	Ref17
Cob diameter	CD	2	16442217	4892	1600000	Ref17
Cob diameter	CD	2	16623583	4892	1600000	Ref17
Cob diameter	CD	2	16971193	4892	1600000	Ref17
Cob diameter	CD	2	16981020	4892	1600000	Ref17
Cob diameter	CD	2	19805538	4892	1600000	Ref17
Cob diameter	CD	2	20054854	4892	1600000	Ref17
Kernel row number	KRN	2	21732617	4892	1600000	Ref17
Kernel row number	KRN	2	21740284	4892	1600000	Ref17
Kernel row number	KRN	2	21765560	4892	1600000	Ref17
Cob diameter	CD	2	22358943	4892	1600000	Ref17
Cob diameter	CD	2	23123225	4892	1600000	Ref17
Cob diameter	CD	2	23342950	4892	1600000	Ref17
Cob diameter	CD	2	23346424	4892	1600000	Ref17
Cob diameter	CD	2	23562630	4892	1600000	Ref17
Kernel row number	KRN	2	23735637	4892	1600000	Ref17
Kernel row number	KRN	2	23775002	4892	1600000	Ref17
Kernel row number	KRN	2	23804770	4892	1600000	Ref17
Kernel row number	KRN	2	23822093	4892	1600000	Ref17
Kernel row number	KRN	2	23823193	4892	1600000	Ref17
Kernel row number	KRN	2	23824284	4892	1600000	Ref17
Kernel row number	KRN	2	23941580	4892	1600000	Ref17
Kernel row number	KRN	2	24133698	4892	1600000	Ref17
Kernel row number	KRN	2	25413168	4892	1600000	Ref17
Kernel row number	KRN	2	25631382	4892	1600000	Ref17
Cob diameter	CD	2	26017818	4892	1600000	Ref17
Cob diameter	CD	2	28862608	4892	1600000	Ref17
Kernel row number	KRN	2	54670338	4892	1600000	Ref17
Kernel row number	KRN	2	58066941	4892	1600000	Ref17
Kernel row number	KRN	2	66219063	4892	1600000	Ref17
Cob diameter	CD	2	161422437	4892	1600000	Ref17
Cob diameter	CD	2	183209467	4892	1600000	Ref17
Cob diameter	CD	2	198078944	4892	1600000	Ref17
Cob diameter	CD	2	198692502	4892	1600000	Ref17
Cob diameter	CD	2	211267423	4892	1600000	Ref17
Kernel row number	KRN	2	215353971	4892	1600000	Ref17
Kernel row number	KRN	2	216095960	4892	1600000	Ref17
Cob diameter	CD	2	227406230	4892	1600000	Ref17
Cob diameter	CD	2	227431353	4892	1600000	Ref17
Cob diameter	CD	2	231850988	4892	1600000	Ref17
Kernel row number	KRN	2	231967082	4892	1600000	Ref17
Kernel row number	KRN	2	235466776	4892	1600000	Ref17
Kernel row number	KRN	3	843870	4892	1600000	Ref17
Cob diameter	CD	3	984544	4892	1600000	Ref17
Cob diameter	CD	3	1021149	4892	1600000	Ref17
Cob diameter	CD	3	2092067	4892	1600000	Ref17
Cob diameter	CD	3	2405113	4892	1600000	Ref17
Cob diameter	CD	3	2662995	4892	1600000	Ref17
Cob diameter	CD	3	2926003	4892	1600000	Ref17
Kernel row number	KRN	3	2973773	4892	1600000	Ref17
Kernel row number	KRN	3	2981872	4892	1600000	Ref17
Cob diameter	CD	3	3096309	4892	1600000	Ref17
Cob diameter	CD	3	3174812	4892	1600000	Ref17
Kernel row number	KRN	3	3249417	4892	1600000	Ref17
Cob diameter	CD	3	5112893	4892	1600000	Ref17
Cob diameter	CD	3	5113129	4892	1600000	Ref17
Kernel row number	KRN	3	5523536	4892	1600000	Ref17
Cob diameter	CD	3	11915619	4892	1600000	Ref17
Cob diameter	CD	3	12968784	4892	1600000	Ref17
Cob diameter	CD	3	16417166	4892	1600000	Ref17
Kernel row number	KRN	3	17007717	4892	1600000	Ref17
Kernel row number	KRN	3	17056785	4892	1600000	Ref17
Cob diameter	CD	3	17065515	4892	1600000	Ref17
Kernel row number	KRN	3	17524500	4892	1600000	Ref17
Kernel row number	KRN	3	17648209	4892	1600000	Ref17
Kernel row number	KRN	3	17826392	4892	1600000	Ref17
Cob diameter	CD	3	21866301	4892	1600000	Ref17
Cob diameter	CD	3	21925760	4892	1600000	Ref17
Kernel row number	KRN	3	22703822	4892	1600000	Ref17
Kernel row number	KRN	3	22761746	4892	1600000	Ref17
Cob diameter	CD	3	22942354	4892	1600000	Ref17
Cob diameter	CD	3	24529880	4892	1600000	Ref17
Cob diameter	CD	3	24939444	4892	1600000	Ref17
Cob diameter	CD	3	25146780	4892	1600000	Ref17
Cob diameter	CD	3	25284619	4892	1600000	Ref17
Kernel row number	KRN	3	28957749	4892	1600000	Ref17
Kernel row number	KRN	3	29051897	4892	1600000	Ref17
Cob diameter	CD	3	45173889	4892	1600000	Ref17
Cob diameter	CD	3	117055428	4892	1600000	Ref17
Cob diameter	CD	3	130931640	4892	1600000	Ref17
Kernel row number	KRN	3	136226523	4892	1600000	Ref17
Kernel row number	KRN	3	162055262	4892	1600000	Ref17
Cob diameter	CD	3	164291069	4892	1600000	Ref17
Cob diameter	CD	3	164780577	4892	1600000	Ref17
Kernel row number	KRN	3	173668803	4892	1600000	Ref17
Kernel row number	KRN	3	175329525	4892	1600000	Ref17
Cob diameter	CD	3	213864393	4892	1600000	Ref17
Cob diameter	CD	3	214620337	4892	1600000	Ref17
Cob diameter	CD	3	214620647	4892	1600000	Ref17
Cob diameter	CD	3	215435267	4892	1600000	Ref17
Cob diameter	CD	3	218314568	4892	1600000	Ref17
Cob diameter	CD	3	219651610	4892	1600000	Ref17
Cob diameter	CD	3	220150385	4892	1600000	Ref17
Cob diameter	CD	3	220286982	4892	1600000	Ref17
Kernel row number	KRN	3	223183779	4892	1600000	Ref17
Kernel row number	KRN	3	226285327	4892	1600000	Ref17
Cob diameter	CD	4	404223	4892	1600000	Ref17
Cob diameter	CD	4	517353	4892	1600000	Ref17
Kernel row number	KRN	4	584270	4892	1600000	Ref17
Cob diameter	CD	4	584569	4892	1600000	Ref17
Kernel row number	KRN	4	598552	4892	1600000	Ref17
Kernel row number	KRN	4	654153	4892	1600000	Ref17
Kernel row number	KRN	4	769814	4892	1600000	Ref17
Cob diameter	CD	4	792784	4892	1600000	Ref17
Kernel row number	KRN	4	935034	4892	1600000	Ref17
Kernel row number	KRN	4	1075000	4892	1600000	Ref17
Cob diameter	CD	4	1236270	4892	1600000	Ref17
Cob diameter	CD	4	1926354	4892	1600000	Ref17
Cob diameter	CD	4	1977675	4892	1600000	Ref17
Kernel row number	KRN	4	2753075	4892	1600000	Ref17
Cob diameter	CD	4	2769924	4892	1600000	Ref17
Kernel row number	KRN	4	2802944	4892	1600000	Ref17
Kernel row number	KRN	4	3849830	4892	1600000	Ref17
Cob diameter	CD	4	4061530	4892	1600000	Ref17
Kernel row number	KRN	4	4598325	4892	1600000	Ref17
Kernel row number	KRN	4	6382813	4892	1600000	Ref17
Cob diameter	CD	4	7564522	4892	1600000	Ref17
Cob diameter	CD	4	9611808	4892	1600000	Ref17
Cob diameter	CD	4	12669737	4892	1600000	Ref17
Kernel row number	KRN	4	14737074	4892	1600000	Ref17
Kernel row number	KRN	4	14906328	4892	1600000	Ref17
Cob diameter	CD	4	18134869	4892	1600000	Ref17
Cob diameter	CD	4	19163320	4892	1600000	Ref17
Cob diameter	CD	4	21884738	4892	1600000	Ref17
Cob diameter	CD	4	22625350	4892	1600000	Ref17
Cob diameter	CD	4	22830658	4892	1600000	Ref17
Cob diameter	CD	4	23398705	4892	1600000	Ref17
Kernel row number	KRN	4	23984557	4892	1600000	Ref17
Cob diameter	CD	4	24061492	4892	1600000	Ref17
Cob diameter	CD	4	24402439	4892	1600000	Ref17
Cob diameter	CD	4	24402448	4892	1600000	Ref17
Kernel row number	KRN	4	24571519	4892	1600000	Ref17
Kernel row number	KRN	4	24924567	4892	1600000	Ref17
Cob diameter	CD	4	25085885	4892	1600000	Ref17
Kernel row number	KRN	4	25381328	4892	1600000	Ref17
Kernel row number	KRN	4	25416904	4892	1600000	Ref17
Kernel row number	KRN	4	25417013	4892	1600000	Ref17
Kernel row number	KRN	4	25417110	4892	1600000	Ref17
Cob diameter	CD	4	35983580	4892	1600000	Ref17
Cob diameter	CD	4	37777102	4892	1600000	Ref17
Cob diameter	CD	4	47765003	4892	1600000	Ref17
Cob diameter	CD	4	78471241	4892	1600000	Ref17
Cob diameter	CD	4	78634045	4892	1600000	Ref17
Kernel row number	KRN	4	141473990	4892	1600000	Ref17
Kernel row number	KRN	4	147659085	4892	1600000	Ref17
Cob diameter	CD	4	179830333	4892	1600000	Ref17
Cob diameter	CD	4	179858945	4892	1600000	Ref17
Cob diameter	CD	4	188473850	4892	1600000	Ref17
Cob diameter	CD	4	196473580	4892	1600000	Ref17
Kernel row number	KRN	4	236311057	4892	1600000	Ref17
Kernel row number	KRN	4	237291415	4892	1600000	Ref17
Cob diameter	CD	4	239076282	4892	1600000	Ref17
Kernel row number	KRN	4	242649879	4892	1600000	Ref17
Cob diameter	CD	4	242675952	4892	1600000	Ref17
Cob diameter	CD	4	242936091	4892	1600000	Ref17
Kernel row number	KRN	4	244960477	4892	1600000	Ref17
Kernel row number	KRN	4	244962487	4892	1600000	Ref17
Kernel row number	KRN	5	274107	4892	1600000	Ref17
Kernel row number	KRN	5	289239	4892	1600000	Ref17
Kernel row number	KRN	5	319761	4892	1600000	Ref17
Cob diameter	CD	5	341383	4892	1600000	Ref17
Kernel row number	KRN	5	351575	4892	1600000	Ref17
Kernel row number	KRN	5	417314	4892	1600000	Ref17
Kernel row number	KRN	5	928376	4892	1600000	Ref17
Kernel row number	KRN	5	952279	4892	1600000	Ref17
Kernel row number	KRN	5	962157	4892	1600000	Ref17
Kernel row number	KRN	5	962337	4892	1600000	Ref17
Kernel row number	KRN	5	967102	4892	1600000	Ref17
Cob diameter	CD	5	1559624	4892	1600000	Ref17
Kernel row number	KRN	5	1601089	4892	1600000	Ref17
Cob diameter	CD	5	1731403	4892	1600000	Ref17
Cob diameter	CD	5	1805215	4892	1600000	Ref17
Cob diameter	CD	5	1860382	4892	1600000	Ref17
Kernel row number	KRN	5	2369522	4892	1600000	Ref17
Cob diameter	CD	5	2378723	4892	1600000	Ref17
Cob diameter	CD	5	2384661	4892	1600000	Ref17
Kernel row number	KRN	5	2412587	4892	1600000	Ref17
Kernel row number	KRN	5	2412797	4892	1600000	Ref17
Kernel row number	KRN	5	2412824	4892	1600000	Ref17
Cob diameter	CD	5	5896199	4892	1600000	Ref17
Cob diameter	CD	5	5896971	4892	1600000	Ref17
Cob diameter	CD	5	6477567	4892	1600000	Ref17
Kernel row number	KRN	5	6534594	4892	1600000	Ref17
Kernel row number	KRN	5	6781028	4892	1600000	Ref17
Cob diameter	CD	5	7078904	4892	1600000	Ref17
Kernel row number	KRN	5	7079651	4892	1600000	Ref17
Cob diameter	CD	5	9377610	4892	1600000	Ref17
Kernel row number	KRN	5	9856235	4892	1600000	Ref17
Cob diameter	CD	5	11796813	4892	1600000	Ref17
Cob diameter	CD	5	13109688	4892	1600000	Ref17
Cob diameter	CD	5	13916036	4892	1600000	Ref17
Kernel row number	KRN	5	14685563	4892	1600000	Ref17
Kernel row number	KRN	5	15153286	4892	1600000	Ref17
Cob diameter	CD	5	15591327	4892	1600000	Ref17
Kernel row number	KRN	5	17023323	4892	1600000	Ref17
Kernel row number	KRN	5	19600635	4892	1600000	Ref17
Cob diameter	CD	5	21574924	4892	1600000	Ref17
Kernel row number	KRN	5	21805975	4892	1600000	Ref17
Cob diameter	CD	5	22268270	4892	1600000	Ref17
Kernel row number	KRN	5	22356940	4892	1600000	Ref17
Cob diameter	CD	5	22365774	4892	1600000	Ref17
Cob diameter	CD	5	23436194	4892	1600000	Ref17
Kernel row number	KRN	5	36607458	4892	1600000	Ref17
Kernel row number	KRN	5	38020542	4892	1600000	Ref17
Kernel row number	KRN	5	45164205	4892	1600000	Ref17
Cob diameter	CD	5	62864658	4892	1600000	Ref17
Kernel row number	KRN	5	63259373	4892	1600000	Ref17
Cob diameter	CD	5	65546691	4892	1600000	Ref17
Cob diameter	CD	5	71452058	4892	1600000	Ref17
Kernel row number	KRN	5	79218686	4892	1600000	Ref17
Cob diameter	CD	5	121261800	4892	1600000	Ref17
Kernel row number	KRN	5	126456786	4892	1600000	Ref17
Kernel row number	KRN	5	144558701	4892	1600000	Ref17
Kernel row number	KRN	5	168136012	4892	1600000	Ref17
Cob diameter	CD	5	216375326	4892	1600000	Ref17
Cob diameter	CD	5	216471986	4892	1600000	Ref17
Cob diameter	CD	5	216472220	4892	1600000	Ref17
Cob diameter	CD	5	219291623	4892	1600000	Ref17
Kernel row number	KRN	5	221255129	4892	1600000	Ref17
Kernel row number	KRN	5	221428616	4892	1600000	Ref17
Kernel row number	KRN	5	222135773	4892	1600000	Ref17
Cob diameter	CD	6	5343650	4892	1600000	Ref17
Kernel row number	KRN	6	5399067	4892	1600000	Ref17
Cob diameter	CD	6	5615957	4892	1600000	Ref17
Cob diameter	CD	6	5637496	4892	1600000	Ref17
Kernel row number	KRN	6	5716709	4892	1600000	Ref17
Kernel row number	KRN	6	6164451	4892	1600000	Ref17
Kernel row number	KRN	6	6550593	4892	1600000	Ref17
Kernel row number	KRN	6	6830956	4892	1600000	Ref17
Kernel row number	KRN	6	7108172	4892	1600000	Ref17
Cob diameter	CD	6	8539680	4892	1600000	Ref17
Cob diameter	CD	6	8580671	4892	1600000	Ref17
Cob diameter	CD	6	8700367	4892	1600000	Ref17
Cob diameter	CD	6	11713454	4892	1600000	Ref17
Kernel row number	KRN	6	13957672	4892	1600000	Ref17
Kernel row number	KRN	6	14436729	4892	1600000	Ref17
Cob diameter	CD	6	14536446	4892	1600000	Ref17
Kernel row number	KRN	6	14781157	4892	1600000	Ref17
Cob diameter	CD	6	24210737	4892	1600000	Ref17
Cob diameter	CD	6	24461495	4892	1600000	Ref17
Cob diameter	CD	6	24496997	4892	1600000	Ref17
Cob diameter	CD	6	24927421	4892	1600000	Ref17
Cob diameter	CD	6	25896038	4892	1600000	Ref17
Cob diameter	CD	6	25896154	4892	1600000	Ref17
Cob diameter	CD	6	25920222	4892	1600000	Ref17
Kernel row number	KRN	6	26532503	4892	1600000	Ref17
Kernel row number	KRN	6	26535631	4892	1600000	Ref17
Cob diameter	CD	6	50029541	4892	1600000	Ref17
Cob diameter	CD	6	56008793	4892	1600000	Ref17
Cob diameter	CD	6	62610809	4892	1600000	Ref17
Cob diameter	CD	6	83748590	4892	1600000	Ref17
Cob diameter	CD	6	103267261	4892	1600000	Ref17
Cob diameter	CD	6	104194598	4892	1600000	Ref17
Kernel row number	KRN	6	123826433	4892	1600000	Ref17
Cob diameter	CD	6	135728039	4892	1600000	Ref17
Cob diameter	CD	6	151748614	4892	1600000	Ref17
Cob diameter	CD	6	151785726	4892	1600000	Ref17
Cob diameter	CD	6	151789834	4892	1600000	Ref17
Cob diameter	CD	6	151837083	4892	1600000	Ref17
Cob diameter	CD	6	156685879	4892	1600000	Ref17
Cob diameter	CD	6	158303533	4892	1600000	Ref17
Cob diameter	CD	6	159026957	4892	1600000	Ref17
Cob diameter	CD	6	160211139	4892	1600000	Ref17
Kernel row number	KRN	6	164005556	4892	1600000	Ref17
Kernel row number	KRN	6	168659702	4892	1600000	Ref17
Kernel row number	KRN	6	170111764	4892	1600000	Ref17
Cob diameter	CD	6	173527145	4892	1600000	Ref17
Cob diameter	CD	7	72628	4892	1600000	Ref17
Kernel row number	KRN	7	141928	4892	1600000	Ref17
Kernel row number	KRN	7	158489	4892	1600000	Ref17
Cob diameter	CD	7	1279770	4892	1600000	Ref17
Kernel row number	KRN	7	1723062	4892	1600000	Ref17
Cob diameter	CD	7	1780452	4892	1600000	Ref17
Cob diameter	CD	7	1815420	4892	1600000	Ref17
Kernel row number	KRN	7	2202795	4892	1600000	Ref17
Kernel row number	KRN	7	11400278	4892	1600000	Ref17
Kernel row number	KRN	7	11757152	4892	1600000	Ref17
Kernel row number	KRN	7	12044648	4892	1600000	Ref17
Kernel row number	KRN	7	12246373	4892	1600000	Ref17
Kernel row number	KRN	7	12514453	4892	1600000	Ref17
Cob diameter	CD	7	12595238	4892	1600000	Ref17
Cob diameter	CD	7	12844027	4892	1600000	Ref17
Kernel row number	KRN	7	13097640	4892	1600000	Ref17
Kernel row number	KRN	7	13101582	4892	1600000	Ref17
Cob diameter	CD	7	13673689	4892	1600000	Ref17
Cob diameter	CD	7	16249608	4892	1600000	Ref17
Cob diameter	CD	7	16430810	4892	1600000	Ref17
Cob diameter	CD	7	16561140	4892	1600000	Ref17
Kernel row number	KRN	7	17011080	4892	1600000	Ref17
Kernel row number	KRN	7	17285751	4892	1600000	Ref17
Kernel row number	KRN	7	17342797	4892	1600000	Ref17
Kernel row number	KRN	7	17414184	4892	1600000	Ref17
Cob diameter	CD	7	17790708	4892	1600000	Ref17
Cob diameter	CD	7	18599677	4892	1600000	Ref17
Kernel row number	KRN	7	22516685	4892	1600000	Ref17
Cob diameter	CD	7	59284032	4892	1600000	Ref17
Cob diameter	CD	7	126088453	4892	1600000	Ref17
Cob diameter	CD	7	127144890	4892	1600000	Ref17
Kernel row number	KRN	7	127373334	4892	1600000	Ref17
Cob diameter	CD	7	131300956	4892	1600000	Ref17
Cob diameter	CD	7	133819835	4892	1600000	Ref17
Kernel row number	KRN	7	134692070	4892	1600000	Ref17
Kernel row number	KRN	7	134693720	4892	1600000	Ref17
Kernel row number	KRN	7	135572627	4892	1600000	Ref17
Cob diameter	CD	7	169764712	4892	1600000	Ref17
Cob diameter	CD	7	171807968	4892	1600000	Ref17
Cob diameter	CD	7	182790467	4892	1600000	Ref17
Kernel row number	KRN	8	188043	4892	1600000	Ref17
Cob diameter	CD	8	1445217	4892	1600000	Ref17
Kernel row number	KRN	8	1471712	4892	1600000	Ref17
Kernel row number	KRN	8	1581048	4892	1600000	Ref17
Cob diameter	CD	8	1740253	4892	1600000	Ref17
Cob diameter	CD	8	1763319	4892	1600000	Ref17
Kernel row number	KRN	8	1888953	4892	1600000	Ref17
Kernel row number	KRN	8	1960884	4892	1600000	Ref17
Kernel row number	KRN	8	2147450	4892	1600000	Ref17
Cob diameter	CD	8	2623876	4892	1600000	Ref17
Cob diameter	CD	8	2713418	4892	1600000	Ref17
Cob diameter	CD	8	3560696	4892	1600000	Ref17
Cob diameter	CD	8	3865613	4892	1600000	Ref17
Cob diameter	CD	8	5954651	4892	1600000	Ref17
Cob diameter	CD	8	6386707	4892	1600000	Ref17
Cob diameter	CD	8	12761721	4892	1600000	Ref17
Cob diameter	CD	8	13868515	4892	1600000	Ref17
Kernel row number	KRN	8	14008484	4892	1600000	Ref17
Cob diameter	CD	8	16002472	4892	1600000	Ref17
Cob diameter	CD	8	16005979	4892	1600000	Ref17
Kernel row number	KRN	8	16292736	4892	1600000	Ref17
Kernel row number	KRN	8	16482589	4892	1600000	Ref17
Kernel row number	KRN	8	17414205	4892	1600000	Ref17
Cob diameter	CD	8	17867774	4892	1600000	Ref17
Kernel row number	KRN	8	18820290	4892	1600000	Ref17
Kernel row number	KRN	8	19596410	4892	1600000	Ref17
Kernel row number	KRN	8	19879935	4892	1600000	Ref17
Cob diameter	CD	8	21313949	4892	1600000	Ref17
Cob diameter	CD	8	22778040	4892	1600000	Ref17
Cob diameter	CD	8	24315401	4892	1600000	Ref17
Cob diameter	CD	8	112706797	4892	1600000	Ref17
Cob diameter	CD	8	112707020	4892	1600000	Ref17
Cob diameter	CD	8	126953343	4892	1600000	Ref17
Cob diameter	CD	8	166131571	4892	1600000	Ref17
Kernel row number	KRN	8	168840945	4892	1600000	Ref17
Kernel row number	KRN	8	170009587	4892	1600000	Ref17
Kernel row number	KRN	8	174553984	4892	1600000	Ref17
Kernel row number	KRN	8	175672606	4892	1600000	Ref17
Cob diameter	CD	8	179666323	4892	1600000	Ref17
Cob diameter	CD	8	179776764	4892	1600000	Ref17
Kernel row number	KRN	9	1749658	4892	1600000	Ref17
Cob diameter	CD	9	1759118	4892	1600000	Ref17
Cob diameter	CD	9	1887738	4892	1600000	Ref17
Kernel row number	KRN	9	1919025	4892	1600000	Ref17
Kernel row number	KRN	9	2160536	4892	1600000	Ref17
Kernel row number	KRN	9	2162354	4892	1600000	Ref17
Cob diameter	CD	9	2204011	4892	1600000	Ref17
Kernel row number	KRN	9	2431522	4892	1600000	Ref17
Kernel row number	KRN	9	2431852	4892	1600000	Ref17
Kernel row number	KRN	9	2432205	4892	1600000	Ref17
Cob diameter	CD	9	2863492	4892	1600000	Ref17
Cob diameter	CD	9	2863533	4892	1600000	Ref17
Kernel row number	KRN	9	2912285	4892	1600000	Ref17
Kernel row number	KRN	9	2948938	4892	1600000	Ref17
Cob diameter	CD	9	3132522	4892	1600000	Ref17
Kernel row number	KRN	9	3254101	4892	1600000	Ref17
Cob diameter	CD	9	3273905	4892	1600000	Ref17
Cob diameter	CD	9	3548010	4892	1600000	Ref17
Cob diameter	CD	9	3646545	4892	1600000	Ref17
Cob diameter	CD	9	3913555	4892	1600000	Ref17
Cob diameter	CD	9	4392941	4892	1600000	Ref17
Kernel row number	KRN	9	5571015	4892	1600000	Ref17
Cob diameter	CD	9	5690653	4892	1600000	Ref17
Kernel row number	KRN	9	6130127	4892	1600000	Ref17
Cob diameter	CD	9	7649548	4892	1600000	Ref17
Kernel row number	KRN	9	7885577	4892	1600000	Ref17
Kernel row number	KRN	9	9364632	4892	1600000	Ref17
Cob diameter	CD	9	10393448	4892	1600000	Ref17
Kernel row number	KRN	9	13735867	4892	1600000	Ref17
Cob diameter	CD	9	13790898	4892	1600000	Ref17
Kernel row number	KRN	9	13839012	4892	1600000	Ref17
Cob diameter	CD	9	14825491	4892	1600000	Ref17
Cob diameter	CD	9	15544365	4892	1600000	Ref17
Kernel row number	KRN	9	16109163	4892	1600000	Ref17
Cob diameter	CD	9	16200489	4892	1600000	Ref17
Kernel row number	KRN	9	16858978	4892	1600000	Ref17
Cob diameter	CD	9	17119471	4892	1600000	Ref17
Cob diameter	CD	9	17368004	4892	1600000	Ref17
Cob diameter	CD	9	46099944	4892	1600000	Ref17
Kernel row number	KRN	9	51230208	4892	1600000	Ref17
Cob diameter	CD	9	53500865	4892	1600000	Ref17
Cob diameter	CD	9	88346340	4892	1600000	Ref17
Cob diameter	CD	9	136650277	4892	1600000	Ref17
Kernel row number	KRN	9	144761451	4892	1600000	Ref17
Kernel row number	KRN	9	144761658	4892	1600000	Ref17
Kernel row number	KRN	9	146061789	4892	1600000	Ref17
Kernel row number	KRN	9	146075804	4892	1600000	Ref17
Cob diameter	CD	9	149354179	4892	1600000	Ref17
Kernel row number	KRN	9	153145435	4892	1600000	Ref17
Kernel row number	KRN	9	153197343	4892	1600000	Ref17
Cob diameter	CD	9	157568167	4892	1600000	Ref17
Cob diameter	CD	9	157569986	4892	1600000	Ref17
Kernel row number	KRN	10	159613	4892	1600000	Ref17
Cob diameter	CD	10	1250116	4892	1600000	Ref17
Kernel row number	KRN	10	1310148	4892	1600000	Ref17
Cob diameter	CD	10	1376375	4892	1600000	Ref17
Kernel row number	KRN	10	6398324	4892	1600000	Ref17
Cob diameter	CD	10	6826137	4892	1600000	Ref17
Kernel row number	KRN	10	7588881	4892	1600000	Ref17
Cob diameter	CD	10	8197874	4892	1600000	Ref17
Cob diameter	CD	10	8447721	4892	1600000	Ref17
Cob diameter	CD	10	8630369	4892	1600000	Ref17
Cob diameter	CD	10	8697099	4892	1600000	Ref17
Kernel row number	KRN	10	11228301	4892	1600000	Ref17
Kernel row number	KRN	10	12334957	4892	1600000	Ref17
Kernel row number	KRN	10	13243142	4892	1600000	Ref17
Cob diameter	CD	10	13564687	4892	1600000	Ref17
Cob diameter	CD	10	13638697	4892	1600000	Ref17
Cob diameter	CD	10	13653059	4892	1600000	Ref17
Kernel row number	KRN	10	13765960	4892	1600000	Ref17
Cob diameter	CD	10	13972329	4892	1600000	Ref17
Cob diameter	CD	10	14014852	4892	1600000	Ref17
Cob diameter	CD	10	14050549	4892	1600000	Ref17
Kernel row number	KRN	10	14209020	4892	1600000	Ref17
Cob diameter	CD	10	14585220	4892	1600000	Ref17
Kernel row number	KRN	10	25866806	4892	1600000	Ref17
Kernel row number	KRN	10	26699815	4892	1600000	Ref17
Kernel row number	KRN	10	61535216	4892	1600000	Ref17
Kernel row number	KRN	10	71278609	4892	1600000	Ref17
Kernel row number	KRN	10	74029309	4892	1600000	Ref17
Cob diameter	CD	10	76807195	4892	1600000	Ref17
Cob diameter	CD	10	79412396	4892	1600000	Ref17
Kernel row number	KRN	10	120090944	4892	1600000	Ref17
Kernel row number	KRN	10	124894559	4892	1600000	Ref17
Kernel row number	KRN	10	130349852	4892	1600000	Ref17
Kernel row number	KRN	10	135187362	4892	1600000	Ref17
Kernel row number	KRN	10	135964926	4892	1600000	Ref17
Cob diameter	CD	10	139081217	4892	1600000	Ref17
Kernel row number	KRN	10	139268038	4892	1600000	Ref17
Cob diameter	CD	10	140789424	4892	1600000	Ref17
Cob diameter	CD	10	143176316	4892	1600000	Ref17
Kernel row number	KRN	10	144418775	4892	1600000	Ref17
Kernel row number	KRN	10	145032484	4892	1600000	Ref17
Kernel row number	KRN	1	286443840	513	49000	Ref33
Kernel row number	KRN	2	4543632	513	49000	Ref33
Kernel row number	KRN	3	19860140	513	49000	Ref33
Kernel row number	KRN	3	223724252	513	49000	Ref33
Kernel row number	KRN	3	223724595	513	49000	Ref33
Kernel row number	KRN	4	12514617	513	49000	Ref33
Kernel row number	KRN	4	26199312	513	49000	Ref33
Kernel row number	KRN	4	26408304	513	49000	Ref33
Kernel row number	KRN	4	26422934	513	49000	Ref33
Kernel row number	KRN	4	26427866	513	49000	Ref33
Kernel row number	KRN	4	82076327	513	49000	Ref33
Kernel row number	KRN	4	84991480	513	49000	Ref33
Kernel row number	KRN	4	204994099	513	49000	Ref33
Kernel row number	KRN	4	205044385	513	49000	Ref33
Kernel row number	KRN	4	205051065	513	49000	Ref33
Kernel row number	KRN	4	205348356	513	49000	Ref33
Kernel row number	KRN	4	205415107	513	49000	Ref33
Kernel row number	KRN	4	205711857	513	49000	Ref33
Kernel row number	KRN	4	206042027	513	49000	Ref33
Kernel row number	KRN	4	206042640	513	49000	Ref33
Kernel row number	KRN	4	206268816	513	49000	Ref33
Kernel row number	KRN	4	206549670	513	49000	Ref33
Kernel row number	KRN	4	248328597	513	49000	Ref33
Kernel row number	KRN	5	162484074	513	49000	Ref33
Kernel row number	KRN	6	114372809	513	49000	Ref33
Kernel row number	KRN	6	161961864	513	49000	Ref33
Kernel row number	KRN	6	179355549	513	49000	Ref33
Kernel row number	KRN	9	49468325	513	49000	Ref33
Kernel row number	KRN	9	71156514	513	49000	Ref33
Kernel row number	KRN	10	3545008	513	49000	Ref33
Kernel row number	KRN	1	4082255	362	43735	Ref34
Ear diameter	ED	1	4680533	362	43735	Ref34
Ear length	EL	1	17854311	362	43735	Ref34
Kernel row number	KRN	1	27980252	362	43735	Ref34
Ear diameter	ED	1	28474892	362	43735	Ref34
Cob diameter	CD	1	29231622	362	43735	Ref34
Kernel row number	KRN	1	29231622	362	43735	Ref34
Ear length	EL	1	38681779	362	43735	Ref34
Ear diameter	ED	1	42982552	362	43735	Ref34
Ear length	EL	1	43871877	362	43735	Ref34
Ear diameter	ED	1	76279364	362	43735	Ref34
Ear weight	EW	1	88197016	362	43735	Ref34
Ear length	EL	1	109085989	362	43735	Ref34
Ear length	EL	1	113143927	362	43735	Ref34
Ear diameter	ED	1	120798760	362	43735	Ref34
Ear weight	EW	1	121219796	362	43735	Ref34
Ear weight	EW	1	121518411	362	43735	Ref34
Ear weight	EW	1	121805710	362	43735	Ref34
Cob diameter	CD	1	174628605	362	43735	Ref34
Ear diameter	ED	1	178792113	362	43735	Ref34
Ear diameter	ED	1	186692198	362	43735	Ref34
Ear weight	EW	1	206557952	362	43735	Ref34
Ear length	EL	1	213762899	362	43735	Ref34
Cob weight	CW	1	231816675	362	43735	Ref34
Kernel row number	KRN	1	247290247	362	43735	Ref34
Kernel row number	KRN	1	248392054	362	43735	Ref34
Ear length	EL	1	250149776	362	43735	Ref34
Ear weight	EW	1	254314133	362	43735	Ref34
Ear diameter	ED	1	260174454	362	43735	Ref34
Ear diameter	ED	1	274456263	362	43735	Ref34
Kernel row number	KRN	1	277198366	362	43735	Ref34
Kernel row number	KRN	1	282997309	362	43735	Ref34
Kernel row number	KRN	1	287157415	362	43735	Ref34
Ear diameter	ED	1	294401308	362	43735	Ref34
Kernel row number	KRN	1	294401308	362	43735	Ref34
Ear length	EL	1	299370919	362	43735	Ref34
Cob diameter	CD	1	306043325	362	43735	Ref34
Cob weight	CW	2	4419324	362	43735	Ref34
Ear length	EL	2	18391834	362	43735	Ref34
Cob weight	CW	2	19548183	362	43735	Ref34
Cob diameter	CD	2	22115176	362	43735	Ref34
Ear diameter	ED	2	30386421	362	43735	Ref34
Ear length	EL	2	35055900	362	43735	Ref34
Kernel row number	KRN	2	50533169	362	43735	Ref34
Kernel row number	KRN	2	59030216	362	43735	Ref34
Ear diameter	ED	2	60614328	362	43735	Ref34
Ear length	EL	2	135608943	362	43735	Ref34
Ear length	EL	2	136134355	362	43735	Ref34
Kernel row number	KRN	2	136314887	362	43735	Ref34
Ear length	EL	2	140577237	362	43735	Ref34
Ear diameter	ED	2	153526656	362	43735	Ref34
Kernel row number	KRN	2	155047771	362	43735	Ref34
Ear length	EL	2	165937485	362	43735	Ref34
Kernel row number	KRN	2	171770926	362	43735	Ref34
Ear weight	EW	2	181317355	362	43735	Ref34
Kernel row number	KRN	2	185476864	362	43735	Ref34
Ear weight	EW	2	185476864	362	43735	Ref34
Cob diameter	CD	2	188246918	362	43735	Ref34
Ear length	EL	2	190721207	362	43735	Ref34
Ear length	EL	2	191983885	362	43735	Ref34
Kernel row number	KRN	2	196814483	362	43735	Ref34
Cob weight	CW	2	205196254	362	43735	Ref34
Ear diameter	ED	2	205203908	362	43735	Ref34
Cob weight	CW	2	209288377	362	43735	Ref34
Cob diameter	CD	2	214515069	362	43735	Ref34
Ear diameter	ED	2	214515069	362	43735	Ref34
Ear length	EL	2	215003137	362	43735	Ref34
Cob weight	CW	2	215431812	362	43735	Ref34
Ear weight	EW	2	215431812	362	43735	Ref34
Cob weight	CW	2	219337032	362	43735	Ref34
Kernel row number	KRN	2	221048180	362	43735	Ref34
Kernel row number	KRN	2	221287726	362	43735	Ref34
Cob weight	CW	2	223983266	362	43735	Ref34
Kernel row number	KRN	2	223983266	362	43735	Ref34
Cob weight	CW	2	224675381	362	43735	Ref34
Kernel row number	KRN	2	225309263	362	43735	Ref34
Ear diameter	ED	2	231967217	362	43735	Ref34
Ear diameter	ED	2	231972288	362	43735	Ref34
Ear weight	EW	2	236988592	362	43735	Ref34
Cob weight	CW	2	239089619	362	43735	Ref34
Cob diameter	CD	2	239217078	362	43735	Ref34
Kernel row number	KRN	2	239217078	362	43735	Ref34
Kernel row number	KRN	2	240002365	362	43735	Ref34
Kernel row number	KRN	2	240632639	362	43735	Ref34
Cob diameter	CD	3	2427024	362	43735	Ref34
Ear weight	EW	3	2821312	362	43735	Ref34
Ear length	EL	3	3256213	362	43735	Ref34
Ear length	EL	3	3759915	362	43735	Ref34
Ear weight	EW	3	3922914	362	43735	Ref34
Ear length	EL	3	7961502	362	43735	Ref34
Ear length	EL	3	10123452	362	43735	Ref34
Cob weight	CW	3	11606721	362	43735	Ref34
Ear length	EL	3	14323710	362	43735	Ref34
Cob weight	CW	3	32600314	362	43735	Ref34
Kernel row number	KRN	3	53637625	362	43735	Ref34
Kernel row number	KRN	3	59416507	362	43735	Ref34
Kernel row number	KRN	3	111927233	362	43735	Ref34
Ear diameter	ED	3	129374168	362	43735	Ref34
Cob weight	CW	3	136481840	362	43735	Ref34
Ear diameter	ED	3	136481840	362	43735	Ref34
Ear weight	EW	3	140008094	362	43735	Ref34
Cob diameter	CD	3	157687129	362	43735	Ref34
Ear weight	EW	3	164159452	362	43735	Ref34
Ear length	EL	3	164627625	362	43735	Ref34
Kernel row number	KRN	3	164632739	362	43735	Ref34
Cob diameter	CD	3	194759632	362	43735	Ref34
Kernel row number	KRN	3	195396817	362	43735	Ref34
Ear weight	EW	3	196785572	362	43735	Ref34
Cob weight	CW	3	201275468	362	43735	Ref34
Ear diameter	ED	3	201275468	362	43735	Ref34
Cob weight	CW	3	201856940	362	43735	Ref34
Cob diameter	CD	3	206432192	362	43735	Ref34
Cob diameter	CD	3	206861281	362	43735	Ref34
Cob diameter	CD	3	208156464	362	43735	Ref34
Cob diameter	CD	3	216738928	362	43735	Ref34
Ear length	EL	3	219147060	362	43735	Ref34
Kernel row number	KRN	3	224016021	362	43735	Ref34
Ear diameter	ED	3	225259250	362	43735	Ref34
Cob diameter	CD	3	225411395	362	43735	Ref34
Kernel row number	KRN	3	226235036	362	43735	Ref34
Ear length	EL	3	227325069	362	43735	Ref34
Kernel row number	KRN	3	228345464	362	43735	Ref34
Ear length	EL	3	228582428	362	43735	Ref34
Kernel row number	KRN	3	232258397	362	43735	Ref34
Ear length	EL	4	2046398	362	43735	Ref34
Ear length	EL	4	11080575	362	43735	Ref34
Cob diameter	CD	4	14227495	362	43735	Ref34
Ear weight	EW	4	18924508	362	43735	Ref34
Ear diameter	ED	4	20481733	362	43735	Ref34
Ear diameter	ED	4	27991706	362	43735	Ref34
Cob diameter	CD	4	34484548	362	43735	Ref34
Kernel row number	KRN	4	73586871	362	43735	Ref34
Ear length	EL	4	75079603	362	43735	Ref34
Ear length	EL	4	85530095	362	43735	Ref34
Kernel row number	KRN	4	149043764	362	43735	Ref34
Ear length	EL	4	162297714	362	43735	Ref34
Ear diameter	ED	4	166539650	362	43735	Ref34
Kernel row number	KRN	4	170718679	362	43735	Ref34
Ear diameter	ED	4	172062230	362	43735	Ref34
Cob weight	CW	4	173260866	362	43735	Ref34
Cob diameter	CD	4	193374976	362	43735	Ref34
Kernel row number	KRN	4	206009444	362	43735	Ref34
Kernel row number	KRN	4	211250312	362	43735	Ref34
Ear length	EL	4	215830401	362	43735	Ref34
Kernel row number	KRN	4	217616295	362	43735	Ref34
Ear length	EL	4	239953630	362	43735	Ref34
Ear diameter	ED	4	243984226	362	43735	Ref34
Kernel row number	KRN	4	243984226	362	43735	Ref34
Ear diameter	ED	4	244296185	362	43735	Ref34
Ear diameter	ED	4	244354239	362	43735	Ref34
Kernel row number	KRN	4	246686832	362	43735	Ref34
Ear weight	EW	5	1670266	362	43735	Ref34
Kernel row number	KRN	5	3403182	362	43735	Ref34
Ear weight	EW	5	7797691	362	43735	Ref34
Kernel row number	KRN	5	26936929	362	43735	Ref34
Ear weight	EW	5	26936929	362	43735	Ref34
Ear length	EL	5	34284445	362	43735	Ref34
Cob diameter	CD	5	50862451	362	43735	Ref34
Ear length	EL	5	52010368	362	43735	Ref34
Ear diameter	ED	5	61267598	362	43735	Ref34
Cob diameter	CD	5	67386944	362	43735	Ref34
Kernel row number	KRN	5	78195179	362	43735	Ref34
Cob diameter	CD	5	79026874	362	43735	Ref34
Ear diameter	ED	5	81921584	362	43735	Ref34
Ear weight	EW	5	81921584	362	43735	Ref34
Cob diameter	CD	5	91346648	362	43735	Ref34
Cob weight	CW	5	91346648	362	43735	Ref34
Cob diameter	CD	5	113811133	362	43735	Ref34
Ear diameter	ED	5	113811133	362	43735	Ref34
Kernel row number	KRN	5	155143567	362	43735	Ref34
Kernel row number	KRN	5	160680450	362	43735	Ref34
Cob weight	CW	5	161729316	362	43735	Ref34
Kernel row number	KRN	5	167952335	362	43735	Ref34
Cob diameter	CD	5	170884966	362	43735	Ref34
Ear diameter	ED	5	170884966	362	43735	Ref34
Kernel row number	KRN	5	170884966	362	43735	Ref34
Ear weight	EW	5	170884966	362	43735	Ref34
Kernel row number	KRN	5	177760383	362	43735	Ref34
Cob diameter	CD	5	188058645	362	43735	Ref34
Cob weight	CW	5	204026041	362	43735	Ref34
Kernel row number	KRN	5	220555995	362	43735	Ref34
Kernel row number	KRN	5	220709715	362	43735	Ref34
Cob diameter	CD	5	220717808	362	43735	Ref34
Ear length	EL	5	222784774	362	43735	Ref34
Cob weight	CW	5	223428515	362	43735	Ref34
Ear length	EL	6	10179995	362	43735	Ref34
Ear length	EL	6	44434480	362	43735	Ref34
Kernel row number	KRN	6	72796409	362	43735	Ref34
Ear weight	EW	6	75380490	362	43735	Ref34
Kernel row number	KRN	6	80407785	362	43735	Ref34
Kernel row number	KRN	6	96101530	362	43735	Ref34
Cob weight	CW	6	105116240	362	43735	Ref34
Ear weight	EW	6	107123937	362	43735	Ref34
Kernel row number	KRN	6	124405812	362	43735	Ref34
Kernel row number	KRN	6	125021046	362	43735	Ref34
Kernel row number	KRN	6	142288821	362	43735	Ref34
Ear weight	EW	6	142288821	362	43735	Ref34
Ear length	EL	6	149793293	362	43735	Ref34
Cob diameter	CD	6	160806974	362	43735	Ref34
Cob weight	CW	6	161663571	362	43735	Ref34
Ear diameter	ED	6	169940244	362	43735	Ref34
Cob weight	CW	6	172606086	362	43735	Ref34
Cob diameter	CD	6	176783058	362	43735	Ref34
Cob weight	CW	7	2023881	362	43735	Ref34
Kernel row number	KRN	7	19150618	362	43735	Ref34
Cob diameter	CD	7	26716440	362	43735	Ref34
Ear diameter	ED	7	115960881	362	43735	Ref34
Cob diameter	CD	7	132957956	362	43735	Ref34
Cob weight	CW	7	135217692	362	43735	Ref34
Ear diameter	ED	7	167438975	362	43735	Ref34
Ear weight	EW	7	179557101	362	43735	Ref34
Ear length	EL	7	182815228	362	43735	Ref34
Kernel row number	KRN	7	182815228	362	43735	Ref34
Ear weight	EW	7	185153211	362	43735	Ref34
Cob diameter	CD	8	8835175	362	43735	Ref34
Kernel row number	KRN	8	29814587	362	43735	Ref34
Cob diameter	CD	8	37556884	362	43735	Ref34
Kernel row number	KRN	8	37556884	362	43735	Ref34
Ear diameter	ED	8	37763811	362	43735	Ref34
Kernel row number	KRN	8	65005181	362	43735	Ref34
Ear length	EL	8	111492593	362	43735	Ref34
Ear length	EL	8	121493404	362	43735	Ref34
Cob diameter	CD	8	125325328	362	43735	Ref34
Cob diameter	CD	8	126080845	362	43735	Ref34
Cob weight	CW	8	126080845	362	43735	Ref34
Cob weight	CW	8	153348543	362	43735	Ref34
Ear length	EL	8	164282583	362	43735	Ref34
Ear weight	EW	8	172111930	362	43735	Ref34
Kernel row number	KRN	8	177832533	362	43735	Ref34
Kernel row number	KRN	9	3915032	362	43735	Ref34
Ear diameter	ED	9	15023394	362	43735	Ref34
Ear length	EL	9	17808062	362	43735	Ref34
Kernel row number	KRN	9	17964990	362	43735	Ref34
Ear diameter	ED	9	27838497	362	43735	Ref34
Ear diameter	ED	9	28779490	362	43735	Ref34
Kernel row number	KRN	9	28779490	362	43735	Ref34
Kernel row number	KRN	9	28779507	362	43735	Ref34
Ear diameter	ED	9	36452205	362	43735	Ref34
Cob weight	CW	9	52816256	362	43735	Ref34
Cob diameter	CD	9	81850172	362	43735	Ref34
Cob diameter	CD	9	112546724	362	43735	Ref34
Ear weight	EW	9	114537088	362	43735	Ref34
Cob diameter	CD	9	126057701	362	43735	Ref34
Ear diameter	ED	9	130489001	362	43735	Ref34
Kernel row number	KRN	9	152280421	362	43735	Ref34
Kernel row number	KRN	9	152723497	362	43735	Ref34
Ear diameter	ED	9	153462244	362	43735	Ref34
Kernel row number	KRN	9	160007718	362	43735	Ref34
Ear weight	EW	9	160131171	362	43735	Ref34
Kernel row number	KRN	9	160171032	362	43735	Ref34
Kernel row number	KRN	9	160732079	362	43735	Ref34
Kernel row number	KRN	10	1770727	362	43735	Ref34
Ear length	EL	10	8170205	362	43735	Ref34
Ear weight	EW	10	14828684	362	43735	Ref34
Ear weight	EW	10	25914790	362	43735	Ref34
Cob weight	CW	10	96944227	362	43735	Ref34
Ear weight	EW	10	105846437	362	43735	Ref34
Ear length	EL	10	110067417	362	43735	Ref34
Ear weight	EW	10	115577517	362	43735	Ref34
Kernel row number	KRN	10	132066681	362	43735	Ref34
Kernel row number	KRN	10	135511100	362	43735	Ref34
Cob weight	CW	10	137945760	362	43735	Ref34
Cob weight	CW	10	141826972	362	43735	Ref34
Kernel row number	KRN	10	145019793	362	43735	Ref34
Ear diameter	ED	10	151151167	362	43735	Ref34
Ear diameter	ED	10	151152541	362	43735	Ref34
Kernel row number	KRN	4	205348401	368	557000	Ref35
Kernel row number	KRN	2	5578171	240/365	50000	Ref77
Kernel number per row	KNPR	2	5578171	365	4602	Ref77
Kernel row number	KRN	2	6691467	240/365	50000	Ref77
Kernel number per row	KNPR	2	6691468	365	4602	Ref77
Kernel row number	KRN	3	10213684	240/365	50000	Ref77
Kernel number per row	KNPR	3	10213684	365	4602	Ref77
Kernel row number	KRN	3	98336676	240/365	50000	Ref77
Kernel number per row	KNPR	3	98336676	365	4602	Ref77
Kernel row number	KRN	3	120643146	240/365	50000	Ref77
Kernel number per row	KNPR	3	120643147	365	4602	Ref77
Kernel row number	KRN	5	13126388	240/365	50000	Ref77
Kernel number per row	KNPR	5	13126388	365	4602	Ref77
Kernel row number	KRN	5	44456594	240/365	50000	Ref77
Kernel row number	KRN	5	44457140	240/365	50000	Ref77
Kernel row number	KRN	5	44458079	240/365	50000	Ref77
Kernel row number	KRN	5	217363503	240/365	50000	Ref77
Kernel row number	KRN	8	64268245	240/365	50000	Ref77
Kernel number per row	KNPR	8	64268246	365	4602	Ref77
Kernel row number	KRN	8	64271655	240/365	50000	Ref77
Kernel number per row	KNPR	8	64271656	365	4602	Ref77
Kernel row number	KRN	9	97600163	240/365	50000	Ref77
Kernel row number	KRN	10	142578089	240/365	50000	Ref77
Ear length	EL	1	301053307	298/225/277	955650	Ref80
Ear length	EL	7	174555531	298/225/277	955650	Ref80
Ear length	EL	7	174555547	298/225/277	955650	Ref80
Ear length	EL	9	2833462	298/225/277	955650	Ref80
Cob diameter	CD	1	11573299	310	56110	Ref87
Cob weight	CW	1	16872314	310	56110	Ref87
Kernel row number	KRN	1	19810101	310	56110	Ref87
Kernel number per row	KNPR	1	19810101	250	6618	Ref87
Kernel row number	KRN	1	23420503	310	56110	Ref87
Cob weight	CW	1	29231622	310	56110	Ref87
Kernel row number	KRN	1	29335098	310	56110	Ref87
Cob diameter	CD	1	66859186	310	56110	Ref87
Cob diameter	CD	1	89613335	310	56110	Ref87
Ear weight	EW	1	95338229	310	56110	Ref87
Cob diameter	CD	1	143155028	310	56110	Ref87
Kernel row number	KRN	1	146118616	310	56110	Ref87
Kernel row number	KRN	1	164522949	310	56110	Ref87
Kernel number per row	KNPR	1	164522949	250	6618	Ref87
Ear length	EL	1	189026935	310	56110	Ref87
Ear diameter	ED	1	191857203	310	56110	Ref87
Ear weight	EW	1	192175453	310	56110	Ref87
Ear diameter	ED	1	193611299	310	56110	Ref87
Cob diameter	CD	1	259746193	310	56110	Ref87
Cob diameter	CD	1	303186615	310	56110	Ref87
Cob diameter	CD	2	4905720	310	56110	Ref87
Cob diameter	CD	2	12202831	310	56110	Ref87
Kernel row number	KRN	2	23483286	310	56110	Ref87
Kernel number per row	KNPR	2	23483286	250	6618	Ref87
Kernel row number	KRN	2	28558487	310	56110	Ref87
Kernel number per row	KNPR	2	28558487	250	6618	Ref87
Cob diameter	CD	2	29078303	310	56110	Ref87
Kernel row number	KRN	2	44073306	310	56110	Ref87
Kernel number per row	KNPR	2	44073306	250	6618	Ref87
Kernel row number	KRN	2	56908411	310	56110	Ref87
Kernel number per row	KNPR	2	56908411	250	6618	Ref87
Kernel row number	KRN	2	82312133	310	56110	Ref87
Kernel number per row	KNPR	2	82312133	250	6618	Ref87
Kernel weight per Ear	KNPE	2	82577407	310	56110	Ref87
Ear weight	EW	2	82577407	310	56110	Ref87
Ear length	EL	2	135485216	310	56110	Ref87
Ear length	EL	2	136134355	310	56110	Ref87
Ear length	EL	2	140577237	310	56110	Ref87
Kernel weight per Ear	KNPE	2	146125066	310	56110	Ref87
Kernel row number	KRN	2	155047771	310	56110	Ref87
Ear diameter	ED	2	195380140	310	56110	Ref87
Cob diameter	CD	2	197762179	310	56110	Ref87
Cob weight	CW	2	199609651	310	56110	Ref87
Cob weight	CW	2	216107054	310	56110	Ref87
Cob diameter	CD	2	219320998	310	56110	Ref87
Ear weight	EW	3	4505363	310	56110	Ref87
Kernel row number	KRN	3	5939227	310	56110	Ref87
Kernel number per row	KNPR	3	5939227	250	6618	Ref87
Ear length	EL	3	10958524	310	56110	Ref87
Cob weight	CW	3	32652381	310	56110	Ref87
Cob weight	CW	3	102394564	310	56110	Ref87
Cob weight	CW	3	133056796	310	56110	Ref87
Ear diameter	ED	3	133832378	310	56110	Ref87
Ear diameter	ED	3	136480277	310	56110	Ref87
Cob diameter	CD	3	142508541	310	56110	Ref87
Ear weight	EW	3	151997346	310	56110	Ref87
Ear length	EL	3	159752752	310	56110	Ref87
Cob diameter	CD	3	184272180	310	56110	Ref87
Cob weight	CW	3	184788846	310	56110	Ref87
Cob diameter	CD	3	201610237	310	56110	Ref87
Ear diameter	ED	3	204587259	310	56110	Ref87
Cob weight	CW	3	209669942	310	56110	Ref87
Cob diameter	CD	3	219197305	310	56110	Ref87
Ear diameter	ED	3	222885978	310	56110	Ref87
Ear length	EL	3	227698475	310	56110	Ref87
Ear length	EL	3	228345464	310	56110	Ref87
Kernel row number	KRN	3	229620724	310	56110	Ref87
Ear length	EL	3	235476526	310	56110	Ref87
Kernel row number	KRN	4	1834078	310	56110	Ref87
Cob weight	CW	4	5034127	310	56110	Ref87
Ear diameter	ED	4	28811032	310	56110	Ref87
Kernel row number	KRN	4	66755514	310	56110	Ref87
Ear diameter	ED	4	73586870	310	56110	Ref87
Kernel row number	KRN	4	168974493	310	56110	Ref87
Kernel number per row	KNPR	4	168974493	250	6618	Ref87
Kernel row number	KRN	4	206064879	310	56110	Ref87
Kernel row number	KRN	4	206268816	310	56110	Ref87
Cob diameter	CD	4	243984226	310	56110	Ref87
Ear weight	EW	5	4069836	310	56110	Ref87
Kernel number per row	KNPR	5	10665824	250	6618	Ref87
Kernel row number	KRN	5	10665825	310	56110	Ref87
Kernel row number	KRN	5	31602746	310	56110	Ref87
Kernel number per row	KNPR	5	31602746	250	6618	Ref87
Kernel weight per Ear	KNPE	5	33775585	310	56110	Ref87
Cob weight	CW	5	58058750	310	56110	Ref87
Ear weight	EW	5	88321043	310	56110	Ref87
Cob diameter	CD	5	92434221	310	56110	Ref87
Ear diameter	ED	5	141980942	310	56110	Ref87
Cob diameter	CD	5	160190441	310	56110	Ref87
Kernel row number	KRN	5	180976705	310	56110	Ref87
Cob diameter	CD	5	186905727	310	56110	Ref87
Kernel row number	KRN	6	12102440	310	56110	Ref87
Kernel number per row	KNPR	6	12102440	250	6618	Ref87
Kernel weight per Ear	KNPE	6	75459465	310	56110	Ref87
Ear weight	EW	6	75459465	310	56110	Ref87
Cob diameter	CD	6	156685568	310	56110	Ref87
Cob weight	CW	6	169663373	310	56110	Ref87
Cob diameter	CD	6	169676449	310	56110	Ref87
Ear diameter	ED	6	169676456	310	56110	Ref87
Cob weight	CW	6	172606086	310	56110	Ref87
Ear diameter	ED	7	9502959	310	56110	Ref87
Ear length	EL	7	45277930	310	56110	Ref87
Ear diameter	ED	7	50264369	310	56110	Ref87
Cob diameter	CD	7	93804846	310	56110	Ref87
Cob diameter	CD	7	102661220	310	56110	Ref87
Cob weight	CW	7	144363203	310	56110	Ref87
Ear diameter	ED	7	144363203	310	56110	Ref87
Cob diameter	CD	7	166650306	310	56110	Ref87
Kernel weight per Ear	KNPE	7	168039729	310	56110	Ref87
Kernel row number	KRN	7	168818577	310	56110	Ref87
Kernel number per row	KNPR	7	168818577	250	6618	Ref87
Cob diameter	CD	7	168933800	310	56110	Ref87
Cob weight	CW	7	179680042	310	56110	Ref87
Kernel row number	KRN	8	9250842	310	56110	Ref87
Ear weight	EW	8	15922293	310	56110	Ref87
Kernel row number	KRN	8	111572936	310	56110	Ref87
Cob weight	CW	8	116613927	310	56110	Ref87
Kernel weight per Ear	KNPE	8	157881029	310	56110	Ref87
Ear diameter	ED	8	170817621	310	56110	Ref87
Cob weight	CW	8	171758422	310	56110	Ref87
Kernel weight per Ear	KNPE	8	175672283	310	56110	Ref87
Ear length	EL	8	175975494	310	56110	Ref87
Kernel row number	KRN	9	22243832	310	56110	Ref87
Ear diameter	ED	9	24183384	310	56110	Ref87
Kernel row number	KRN	9	45801051	310	56110	Ref87
Kernel row number	KRN	9	91452410	310	56110	Ref87
Kernel number per row	KNPR	9	91452410	250	6618	Ref87
Ear weight	EW	9	96749239	310	56110	Ref87
Cob weight	CW	9	110304111	310	56110	Ref87
Kernel row number	KRN	9	157742249	310	56110	Ref87
Kernel number per row	KNPR	9	157742249	250	6618	Ref87
Kernel row number	KRN	10	6202165	310	56110	Ref87
Kernel number per row	KNPR	10	6202166	250	6618	Ref87
Ear length	EL	10	25071843	310	56110	Ref87
Ear weight	EW	10	113352169	310	56110	Ref87
Ear length	EL	10	150123196	310	56110	Ref87
Ear length	EL	1	3280479	513	557000	Ref92
Ear diameter	ED	1	61145422	513	557000	Ref92
Kernel row number	KRN	1	95828145	513	557000	Ref92
Kernel row number	KRN	1	96029157	513	557000	Ref92
Kernel row number	KRN	1	102453715	513	557000	Ref92
Ear length	EL	1	114278206	513	557000	Ref92
Ear length	EL	1	168390058	513	557000	Ref92
Ear length	EL	1	168394005	513	557000	Ref92
Ear diameter	ED	1	189073711	513	557000	Ref92
Cob diameter	CD	1	191591108	513	557000	Ref92
Ear diameter	ED	1	191591108	513	557000	Ref92
Ear diameter	ED	1	303601996	513	557000	Ref92
Ear length	EL	2	2240781	513	557000	Ref92
Ear length	EL	2	3681650	513	557000	Ref92
Ear length	EL	2	3688598	513	557000	Ref92
Ear length	EL	2	4061744	513	557000	Ref92
Ear length	EL	2	19418464	513	557000	Ref92
Ear length	EL	2	19419803	513	557000	Ref92
Ear length	EL	2	151669542	513	557000	Ref92
Cob weight	CW	2	192069480	513	557000	Ref92
Cob diameter	CD	2	219945027	513	557000	Ref92
Cob diameter	CD	2	219945224	513	557000	Ref92
Ear length	EL	3	137537304	513	557000	Ref92
Cob diameter	CD	3	181367340	513	557000	Ref92
Ear diameter	ED	3	224444397	513	557000	Ref92
Ear diameter	ED	4	45788941	513	557000	Ref92
Ear diameter	ED	4	46584627	513	557000	Ref92
Kernel row number	KRN	4	231293062	513	557000	Ref92
Ear diameter	ED	4	243101177	513	557000	Ref92
Ear diameter	ED	4	244356086	513	557000	Ref92
Ear diameter	ED	4	246977997	513	557000	Ref92
Ear diameter	ED	4	247021310	513	557000	Ref92
Ear diameter	ED	4	247074480	513	557000	Ref92
Ear diameter	ED	4	247596117	513	557000	Ref92
Ear length	EL	5	4964374	513	557000	Ref92
Ear diameter	ED	5	5324087	513	557000	Ref92
Ear length	EL	5	6893118	513	557000	Ref92
Kernel row number	KRN	5	76174361	513	557000	Ref92
Kernel row number	KRN	5	83798336	513	557000	Ref92
Ear diameter	ED	5	177686215	513	557000	Ref92
Ear diameter	ED	5	185968187	513	557000	Ref92
Kernel row number	KRN	5	189395849	513	557000	Ref92
Cob diameter	CD	5	212578890	513	557000	Ref92
Ear diameter	ED	5	213160666	513	557000	Ref92
Kernel row number	KRN	6	116813448	513	557000	Ref92
Ear diameter	ED	6	170593728	513	557000	Ref92
Kernel row number	KRN	6	179987633	513	557000	Ref92
Ear diameter	ED	7	153575302	513	557000	Ref92
Ear length	EL	7	182529547	513	557000	Ref92
Ear diameter	ED	8	75123833	513	557000	Ref92
Kernel row number	KRN	8	109133604	513	557000	Ref92
Ear diameter	ED	8	122503937	513	557000	Ref92
Ear diameter	ED	8	133439168	513	557000	Ref92
Kernel row number	KRN	8	136824844	513	557000	Ref92
Kernel row number	KRN	8	139033052	513	557000	Ref92
Kernel row number	KRN	8	139640498	513	557000	Ref92
Ear length	EL	9	152723329	513	557000	Ref92
Ear length	EL	9	152765561	513	557000	Ref92
Kernel row number	KRN	9	153924990	513	557000	Ref92
Ear length	EL	10	5551488	513	557000	Ref92
Ear length	EL	10	22699432	513	557000	Ref92
Ear length	EL	10	23002805	513	557000	Ref92
Ear length	EL	10	102336155	513	557000	Ref92
Ear length	EL	10	120163003	513	557000	Ref92
Ear length	EL	1	5113011	1887	185212	Ref93
Kernel row number	KRN	1	16126021	1887	185212	Ref93
Ear length	EL	1	17946122	1887	185212	Ref93
Cob weight	CW	1	26854967	1887	185212	Ref93
Ear weight	EW	1	30285390	1887	185212	Ref93
Cob weight	CW	1	47787493	1887	185212	Ref93
Ear weight	EW	1	52046487	1887	185212	Ref93
Ear length	EL	1	84044022	1887	185212	Ref93
Kernel row number	KRN	1	159295991	1887	185212	Ref93
Cob weight	CW	1	165961257	1887	185212	Ref93
Ear weight	EW	1	204773983	1887	185212	Ref93
Kernel row number	KRN	1	208918327	1887	185212	Ref93
Ear weight	EW	1	254202796	1887	185212	Ref93
Ear length	EL	1	257263003	1887	185212	Ref93
Kernel row number	KRN	1	265044000	1887	185212	Ref93
Ear length	EL	1	273522591	1887	185212	Ref93
Ear weight	EW	1	274548079	1887	185212	Ref93
Kernel row number	KRN	1	300298278	1887	185212	Ref93
Cob weight	CW	1	308332473	1887	185212	Ref93
Kernel row number	KRN	2	1820107	1887	185212	Ref93
Ear weight	EW	2	9561625	1887	185212	Ref93
Ear length	EL	2	9992654	1887	185212	Ref93
Kernel row number	KRN	2	18390656	1887	185212	Ref93
Kernel row number	KRN	2	31676982	1887	185212	Ref93
Kernel row number	KRN	2	46134100	1887	185212	Ref93
Cob weight	CW	2	55992960	1887	185212	Ref93
Ear length	EL	2	65858579	1887	185212	Ref93
Ear length	EL	2	135410211	1887	185212	Ref93
Kernel row number	KRN	2	165918427	1887	185212	Ref93
Cob weight	CW	2	184206171	1887	185212	Ref93
Ear length	EL	2	191583175	1887	185212	Ref93
Ear length	EL	2	196771678	1887	185212	Ref93
Cob weight	CW	2	197100297	1887	185212	Ref93
Ear length	EL	2	223329917	1887	185212	Ref93
Cob weight	CW	2	224087368	1887	185212	Ref93
Cob weight	CW	2	226662229	1887	185212	Ref93
Ear length	EL	3	8820684	1887	185212	Ref93
Cob weight	CW	3	10573359	1887	185212	Ref93
Ear length	EL	3	22454564	1887	185212	Ref93
Ear weight	EW	3	38660629	1887	185212	Ref93
Kernel row number	KRN	3	136481246	1887	185212	Ref93
Kernel row number	KRN	3	152992998	1887	185212	Ref93
Ear length	EL	3	173441051	1887	185212	Ref93
Kernel row number	KRN	3	189750747	1887	185212	Ref93
Kernel row number	KRN	3	221734438	1887	185212	Ref93
Kernel row number	KRN	4	7457148	1887	185212	Ref93
Kernel row number	KRN	4	10715908	1887	185212	Ref93
Kernel row number	KRN	4	11402959	1887	185212	Ref93
Kernel row number	KRN	4	14489995	1887	185212	Ref93
Cob weight	CW	4	30753984	1887	185212	Ref93
Ear length	EL	4	38070965	1887	185212	Ref93
Cob weight	CW	4	41374589	1887	185212	Ref93
Ear weight	EW	4	89119221	1887	185212	Ref93
Ear length	EL	4	136732055	1887	185212	Ref93
Ear length	EL	4	192690215	1887	185212	Ref93
Kernel row number	KRN	4	193994044	1887	185212	Ref93
Kernel row number	KRN	4	201141537	1887	185212	Ref93
Ear weight	EW	4	206550192	1887	185212	Ref93
Cob weight	CW	5	14333591	1887	185212	Ref93
Ear weight	EW	5	92663521	1887	185212	Ref93
Ear weight	EW	5	122881481	1887	185212	Ref93
Ear length	EL	5	171051329	1887	185212	Ref93
Ear weight	EW	5	171099522	1887	185212	Ref93
Cob weight	CW	5	182466959	1887	185212	Ref93
Ear length	EL	5	187066112	1887	185212	Ref93
Cob weight	CW	5	187874395	1887	185212	Ref93
Kernel row number	KRN	5	189391910	1887	185212	Ref93
Kernel row number	KRN	5	207663635	1887	185212	Ref93
Ear length	EL	5	213756186	1887	185212	Ref93
Kernel row number	KRN	5	214407984	1887	185212	Ref93
Cob weight	CW	5	220352349	1887	185212	Ref93
Ear length	EL	6	88161166	1887	185212	Ref93
Kernel row number	KRN	6	104778999	1887	185212	Ref93
Ear length	EL	6	107777027	1887	185212	Ref93
Ear length	EL	6	142921576	1887	185212	Ref93
Ear length	EL	6	148709993	1887	185212	Ref93
Ear weight	EW	6	149622888	1887	185212	Ref93
Ear length	EL	6	153965993	1887	185212	Ref93
Cob weight	CW	6	164447064	1887	185212	Ref93
Ear length	EL	7	15462429	1887	185212	Ref93
Cob weight	CW	7	22060958	1887	185212	Ref93
Kernel row number	KRN	7	22200511	1887	185212	Ref93
Kernel row number	KRN	7	108816228	1887	185212	Ref93
Cob weight	CW	7	111577788	1887	185212	Ref93
Kernel row number	KRN	7	136266053	1887	185212	Ref93
Kernel row number	KRN	8	15998708	1887	185212	Ref93
Cob weight	CW	8	67359507	1887	185212	Ref93
Cob weight	CW	8	101048908	1887	185212	Ref93
Cob weight	CW	8	115806082	1887	185212	Ref93
Kernel row number	KRN	8	131823214	1887	185212	Ref93
Ear length	EL	8	154301224	1887	185212	Ref93
Ear weight	EW	8	166813530	1887	185212	Ref93
Kernel row number	KRN	8	177905874	1887	185212	Ref93
Kernel row number	KRN	9	15884774	1887	185212	Ref93
Ear weight	EW	9	34483914	1887	185212	Ref93
Kernel row number	KRN	9	44221657	1887	185212	Ref93
Cob weight	CW	9	96434070	1887	185212	Ref93
Ear length	EL	9	101381751	1887	185212	Ref93
Ear length	EL	9	153958558	1887	185212	Ref93
Ear length	EL	9	157731482	1887	185212	Ref93
Ear weight	EW	9	158385730	1887	185212	Ref93
Ear weight	EW	9	159814848	1887	185212	Ref93
Ear length	EL	10	6339143	1887	185212	Ref93
Ear length	EL	10	12689360	1887	185212	Ref93
Cob weight	CW	10	135194884	1887	185212	Ref93
Kernel row number	KRN	10	143199485	1887	185212	Ref93
Ear length	EL	1	10511551	174	150	Ref94
Ear length	EL	1	34893830	174	150	Ref94
Kernel weight per Ear	KNPE	1	70790953	174	150	Ref94
Ear length	EL	1	70790953	174	150	Ref94
Ear length	EL	1	197369005	174	150	Ref94
Ear length	EL	1	281588036	174	150	Ref94
Ear length	EL	3	162684693	174	150	Ref94
Ear length	EL	3	162684693	174	150	Ref94
Ear length	EL	4	185828958	174	150	Ref94
Ear length	EL	4	191441180	174	150	Ref94
Ear length	EL	5	1118334	174	150	Ref94
Ear length	EL	5	21962575	174	150	Ref94
Kernel weight per Ear	KNPE	5	203416329	174	150	Ref94
Ear length	EL	5	216379190	174	150	Ref94
Ear length	EL	6	45932055	174	150	Ref94
Ear length	EL	6	164943576	174	150	Ref94
Ear length	EL	7	182800201	174	150	Ref94
Ear length	EL	7	183568181	174	150	Ref94
Kernel weight per Ear	KNPE	8	71651714	174	150	Ref94
Ear length	EL	8	115075260	174	150	Ref94
Ear length	EL	8	134335767	174	150	Ref94
Kernel weight per Ear	KNPE	9	2958008	174	150	Ref94
Ear length	EL	9	40833050	174	150	Ref94
Ear length	EL	9	133467085	174	150	Ref94
Kernel weight per Ear	KNPE	10	24926590	174	150	Ref94
Ear length	EL	10	132845919	174	150	Ref94
Ear length	EL	10	144346969	174	150	Ref94
Ear weight	EW	1	251158675	80	200	Ref95
Kernel row number	KRN	2	4897419	80	200	Ref95
Kernel row number	KRN	2	22219028	80	200	Ref95
Ear length	EL	2	161228841	80	200	Ref95
Ear diameter	ED	3	1587254	80	200	Ref95
Ear length	EL	3	1587254	80	200	Ref95
Ear length	EL	3	135860917	80	200	Ref95
Ear length	EL	4	244793873	80	200	Ref95
Ear length	EL	4	248765491	80	200	Ref95
Ear weight	EW	6	104863839	80	200	Ref95
Ear length	EL	6	179528291	80	200	Ref95
Ear weight	EW	7	8485714	80	200	Ref95
Ear length	EL	7	129646849	80	200	Ref95
Ear weight	EW	7	129646849	80	200	Ref95
Kernel row number	KRN	7	172761886	80	200	Ref95
Ear length	EL	8	3353643	80	200	Ref95
Ear weight	EW	8	17458078	80	200	Ref95
Ear length	EL	8	115075237	80	200	Ref95
Kernel row number	KRN	8	115075237	80	200	Ref95
Ear weight	EW	8	115075237	80	200	Ref95
Ear length	EL	9	25341355	80	200	Ref95
Ear length	EL	10	144326422	80	200	Ref95
Ear length	EL	10	147558224	80	200	Ref95
Kernel row number	KRN	1	304272528	4892/2572	1600000/405000	Ref96
Kernel row number	KRN	1	304433774	4892/2572	1600000/405000	Ref96
Kernel row number	KRN	2	46135178	4892/2572	1600000/405000	Ref96
Kernel row number	KRN	2	46181205	4892/2572	1600000/405000	Ref96
Kernel row number	KRN	2	46346924	4892/2572	1600000/405000	Ref96
Kernel row number	KRN	2	57424124	4892/2572	1600000/405000	Ref96
Kernel row number	KRN	3	177039720	4892/2572	1600000/405000	Ref96
Kernel row number	KRN	3	183607118	4892/2572	1600000/405000	Ref96
Kernel row number	KRN	3	188863903	4892/2572	1600000/405000	Ref96
Kernel row number	KRN	3	192783945	4892/2572	1600000/405000	Ref96
Kernel row number	KRN	4	7130274	4892/2572	1600000/405000	Ref96
Kernel row number	KRN	4	7875292	4892/2572	1600000/405000	Ref96
Kernel row number	KRN	4	7886434	4892/2572	1600000/405000	Ref96
Kernel row number	KRN	4	8323054	4892/2572	1600000/405000	Ref96
Kernel row number	KRN	4	8503277	4892/2572	1600000/405000	Ref96
Kernel row number	KRN	4	205141259	4892/2572	1600000/405000	Ref96
Kernel row number	KRN	4	205208271	4892/2572	1600000/405000	Ref96
Kernel row number	KRN	4	206520047	4892/2572	1600000/405000	Ref96
Kernel row number	KRN	4	207280150	4892/2572	1600000/405000	Ref96
Kernel row number	KRN	5	15482359	4892/2572	1600000/405000	Ref96
Kernel row number	KRN	5	16293516	4892/2572	1600000/405000	Ref96
Kernel row number	KRN	5	17668832	4892/2572	1600000/405000	Ref96
Kernel row number	KRN	6	48797077	4892/2572	1600000/405000	Ref96
Kernel row number	KRN	6	79087606	4892/2572	1600000/405000	Ref96
Kernel row number	KRN	7	82505070	4892/2572	1600000/405000	Ref96
Kernel row number	KRN	7	126076453	4892/2572	1600000/405000	Ref96
Kernel row number	KRN	7	126088453	4892/2572	1600000/405000	Ref96
Kernel row number	KRN	7	126202532	4892/2572	1600000/405000	Ref96
Kernel row number	KRN	10	141601553	4892/2572	1600000/405000	Ref96
Kernel row number	KRN	1	280062128	336	94/43224	Ref97
Kernel row number	KRN	3	18649613	336	94/43224	Ref97
Kernel row number	KRN	3	144676315	336	94/43224	Ref97
Kernel row number	KRN	3	195302323	336	94/43224	Ref97
Kernel weight per Ear	KNPE	4	1227779	336	94/43224	Ref97
Kernel row number	KRN	10	15102572	336	94/43224	Ref97
Ear length	EL	1	282781583	368	1800000	Ref98
Ear length	EL	3	102029373	368	1800000	Ref98
Ear length	EL	5	146944862	368	1800000	Ref98
Ear length	EL	10	53434252	368	1800000	Ref98
Ear length	EL	10	133455667	368	1800000	Ref98
Kernel row number	KRN	1	38277	339	50000/100000/748	Ref99
Kernel row number	KRN	1	299018	339	50000/100000/748	Ref99
Kernel row number	KRN	1	299886	339	50000/100000/748	Ref99
Cob weight	CW	2	26896	339	50000/100000/748	Ref99
Cob weight	CW	2	174506	339	50000/100000/748	Ref99
Ear weight	EW	5	493869	339	50000/100000/748	Ref99
Cob weight	CW	7	624125	339	50000/100000/748	Ref99
Ear weight	EW	8	360367	339	50000/100000/748	Ref99
Kernel row number	KRN	5	7879257	379	28763	Ref100
Kernel row number	KRN	5	8249018	379	28763	Ref100
Kernel row number	KRN	5	9133574	379	28763	Ref100
Kernel row number	KRN	5	9754816	379	28763	Ref100
Kernel row number	KRN	5	9755305	379	28763	Ref100
Kernel row number	KRN	5	10880654	379	28763	Ref100
Kernel row number	KRN	5	14255448	379	28763	Ref100
Kernel row number	KRN	5	23052649	379	28763	Ref100
Kernel row number	KRN	5	23052700	379	28763	Ref100
Kernel row number	KRN	5	23052899	379	28763	Ref100
Kernel row number	KRN	5	23053028	379	28763	Ref100
Kernel row number	KRN	5	23053067	379	28763	Ref100
Kernel row number	KRN	5	24710779	379	28763	Ref100
Kernel row number	KRN	5	36009724	379	28763	Ref100
Kernel row number	KRN	5	36013575	379	28763	Ref100
Kernel row number	KRN	5	36030071	379	28763	Ref100
Kernel row number	KRN	5	36030372	379	28763	Ref100
Kernel row number	KRN	5	36222165	379	28763	Ref100
Kernel row number	KRN	5	36222940	379	28763	Ref100
Kernel row number	KRN	5	41317230	379	28763	Ref100
Kernel row number	KRN	5	41317269	379	28763	Ref100
Kernel row number	KRN	5	41317284	379	28763	Ref100
Kernel row number	KRN	5	41317307	379	28763	Ref100
Kernel row number	KRN	5	41317870	379	28763	Ref100
Kernel row number	KRN	5	41364221	379	28763	Ref100
Kernel row number	KRN	5	41365266	379	28763	Ref100
Kernel row number	KRN	5	66037825	379	28763	Ref100
Kernel row number	KRN	5	66037917	379	28763	Ref100
Kernel row number	KRN	5	66037930	379	28763	Ref100
Kernel row number	KRN	5	66038069	379	28763	Ref100
Kernel row number	KRN	5	66038070	379	28763	Ref100
Kernel row number	KRN	5	78778814	379	28763	Ref100
Kernel row number	KRN	5	78778885	379	28763	Ref100
Kernel row number	KRN	5	78778909	379	28763	Ref100
Kernel row number	KRN	5	78778915	379	28763	Ref100
Kernel row number	KRN	5	78778918	379	28763	Ref100
Kernel row number	KRN	5	78779080	379	28763	Ref100
Kernel row number	KRN	5	79839592	379	28763	Ref100
Kernel row number	KRN	5	80470155	379	28763	Ref100
Kernel row number	KRN	5	80470433	379	28763	Ref100
Kernel row number	KRN	5	80471000	379	28763	Ref100
Kernel row number	KRN	5	80473414	379	28763	Ref100
Kernel row number	KRN	5	80473734	379	28763	Ref100
Kernel row number	KRN	5	80474377	379	28763	Ref100
Kernel row number	KRN	5	80475309	379	28763	Ref100
Kernel row number	KRN	5	83100267	379	28763	Ref100
Kernel row number	KRN	5	83392614	379	28763	Ref100
Kernel row number	KRN	5	83798413	379	28763	Ref100
Kernel row number	KRN	5	86838464	379	28763	Ref100
Kernel row number	KRN	5	106051897	379	28763	Ref100
Kernel row number	KRN	5	140598779	379	28763	Ref100
Kernel row number	KRN	5	141098055	379	28763	Ref100
Kernel row number	KRN	5	142116127	379	28763	Ref100
Kernel row number	KRN	5	146417239	379	28763	Ref100
Kernel row number	KRN	5	146417635	379	28763	Ref100
Kernel row number	KRN	5	146417636	379	28763	Ref100
Kernel row number	KRN	5	146417638	379	28763	Ref100
Kernel row number	KRN	1	3522625	1257	118838	Ref101
Ear diameter	ED	1	5376419	1257	118838	Ref101
Kernel row number	KRN	1	5659661	1257	118838	Ref101
Ear diameter	ED	1	33611934	1257	118838	Ref101
Ear diameter	ED	1	199744585	1257	118838	Ref101
Kernel weight per Ear	KNPE	1	201927257	1257	118838	Ref101
Ear length	EL	1	205869931	1257	118838	Ref101
Kernel row number	KRN	1	209876398	1257	118838	Ref101
Ear diameter	ED	1	238037111	1257	118838	Ref101
Ear diameter	ED	1	266495485	1257	118838	Ref101
Kernel weight per Ear	KNPE	1	283838327	1257	118838	Ref101
Ear length	EL	1	303898675	1257	118838	Ref101
Ear length	EL	3	10059043	1257	118838	Ref101
Ear diameter	ED	3	135376858	1257	118838	Ref101
Ear diameter	ED	3	180325425	1257	118838	Ref101
Ear length	EL	4	3684743	1257	118838	Ref101
Ear diameter	ED	4	8316239	1257	118838	Ref101
Kernel weight per Ear	KNPE	4	43523637	1257	118838	Ref101
Kernel weight per Ear	KNPE	4	159229925	1257	118838	Ref101
Ear diameter	ED	4	189065263	1257	118838	Ref101
Ear diameter	ED	4	244979708	1257	118838	Ref101
Ear diameter	ED	5	4871571	1257	118838	Ref101
Ear diameter	ED	5	140651705	1257	118838	Ref101
Ear diameter	ED	5	170187380	1257	118838	Ref101
Ear diameter	ED	5	198847885	1257	118838	Ref101
Ear length	EL	5	205706448	1257	118838	Ref101
Kernel row number	KRN	5	217260407	1257	118838	Ref101
Ear diameter	ED	5	225167972	1257	118838	Ref101
Ear diameter	ED	6	148686248	1257	118838	Ref101
Ear diameter	ED	7	2256747	1257	118838	Ref101
Kernel row number	KRN	7	2256747	1257	118838	Ref101
Ear length	EL	7	10715718	1257	118838	Ref101
Ear diameter	ED	7	22665491	1257	118838	Ref101
Ear diameter	ED	7	100033254	1257	118838	Ref101
Ear diameter	ED	7	142665921	1257	118838	Ref101
Ear diameter	ED	7	150637852	1257	118838	Ref101
Ear diameter	ED	7	166531441	1257	118838	Ref101
Ear diameter	ED	7	183806295	1257	118838	Ref101
Kernel row number	KRN	7	185044962	1257	118838	Ref101
Kernel weight per Ear	KNPE	8	102087123	1257	118838	Ref101
Ear length	EL	9	13125603	1257	118838	Ref101
Kernel weight per Ear	KNPE	9	132691296	1257	118838	Ref101
Ear diameter	ED	9	138832012	1257	118838	Ref101
Ear length	EL	9	158857093	1257	118838	Ref101
Kernel weight per Ear	KNPE	9	160011439	1257	118838	Ref101
Kernel row number	KRN	10	5664416	1257	118838	Ref101
Ear diameter	ED	10	7478396	1257	118838	Ref101
Kernel weight per Ear	KNPE	10	96545647	1257	118838	Ref101
Ear length	EL	10	116708919	1257	118838	Ref101
Ear diameter	ED	10	120481193	1257	118838	Ref101
Ear diameter	ED	10	148400720	1257	118838	Ref101
Kernel row number	KRN	1	628443	639	42667	Ref102
Kernel row number	KRN	1	16364444	639	42667	Ref102
Kernel row number	KRN	1	16721506	639	42667	Ref102
Kernel row number	KRN	1	37418604	639	42667	Ref102
Kernel row number	KRN	1	38642515	639	42667	Ref102
Kernel row number	KRN	1	43556835	639	42667	Ref102
Kernel row number	KRN	1	43560433	639	42667	Ref102
Kernel row number	KRN	1	43980053	639	42667	Ref102
Kernel row number	KRN	1	47145706	639	42667	Ref102
Kernel row number	KRN	1	52883944	639	42667	Ref102
Kernel row number	KRN	1	62373434	639	42667	Ref102
Kernel row number	KRN	1	70327506	639	42667	Ref102
Kernel row number	KRN	1	72465806	639	42667	Ref102
Kernel row number	KRN	1	158376794	639	42667	Ref102
Kernel row number	KRN	1	163217111	639	42667	Ref102
Kernel row number	KRN	1	205959734	639	42667	Ref102
Kernel row number	KRN	1	245654867	639	42667	Ref102
Kernel row number	KRN	1	295812194	639	42667	Ref102
Kernel row number	KRN	2	3056165	639	42667	Ref102
Kernel row number	KRN	2	5088109	639	42667	Ref102
Kernel row number	KRN	2	67792807	639	42667	Ref102
Kernel row number	KRN	2	177450209	639	42667	Ref102
Kernel row number	KRN	2	179867614	639	42667	Ref102
Kernel row number	KRN	2	181386789	639	42667	Ref102
Kernel row number	KRN	2	187939424	639	42667	Ref102
Kernel row number	KRN	2	203316764	639	42667	Ref102
Kernel row number	KRN	2	203755342	639	42667	Ref102
Kernel row number	KRN	2	209545442	639	42667	Ref102
Kernel row number	KRN	2	219002422	639	42667	Ref102
Kernel row number	KRN	3	29351688	639	42667	Ref102
Kernel row number	KRN	3	136043569	639	42667	Ref102
Kernel row number	KRN	3	172070730	639	42667	Ref102
Kernel row number	KRN	3	172071002	639	42667	Ref102
Kernel row number	KRN	3	179667357	639	42667	Ref102
Kernel row number	KRN	3	194143202	639	42667	Ref102
Kernel row number	KRN	3	194143632	639	42667	Ref102
Kernel row number	KRN	3	216692328	639	42667	Ref102
Kernel row number	KRN	3	226103335	639	42667	Ref102
Kernel row number	KRN	3	226195704	639	42667	Ref102
Kernel row number	KRN	3	230841515	639	42667	Ref102
Kernel row number	KRN	4	11229585	639	42667	Ref102
Kernel row number	KRN	4	12209969	639	42667	Ref102
Kernel row number	KRN	4	16295170	639	42667	Ref102
Kernel row number	KRN	4	137991456	639	42667	Ref102
Kernel row number	KRN	5	5373921	639	42667	Ref102
Kernel row number	KRN	5	5448055	639	42667	Ref102
Kernel row number	KRN	5	5549768	639	42667	Ref102
Kernel row number	KRN	5	25784205	639	42667	Ref102
Kernel row number	KRN	5	127228210	639	42667	Ref102
Kernel row number	KRN	5	163689368	639	42667	Ref102
Kernel row number	KRN	5	165711876	639	42667	Ref102
Kernel row number	KRN	5	170525639	639	42667	Ref102
Kernel row number	KRN	5	171108822	639	42667	Ref102
Kernel row number	KRN	5	176762049	639	42667	Ref102
Kernel row number	KRN	5	177935167	639	42667	Ref102
Kernel row number	KRN	5	183936377	639	42667	Ref102
Kernel row number	KRN	5	184856446	639	42667	Ref102
Kernel row number	KRN	5	188866073	639	42667	Ref102
Kernel row number	KRN	5	190755302	639	42667	Ref102
Kernel row number	KRN	5	192142508	639	42667	Ref102
Kernel row number	KRN	5	192469392	639	42667	Ref102
Kernel row number	KRN	5	197758516	639	42667	Ref102
Kernel row number	KRN	5	216504896	639	42667	Ref102
Kernel row number	KRN	6	5873423	639	42667	Ref102
Kernel row number	KRN	6	5873423	639	42667	Ref102
Kernel row number	KRN	6	5873423	639	42667	Ref102
Kernel row number	KRN	6	77251147	639	42667	Ref102
Kernel row number	KRN	6	143398689	639	42667	Ref102
Kernel row number	KRN	6	158008693	639	42667	Ref102
Kernel row number	KRN	7	8073942	639	42667	Ref102
Kernel row number	KRN	7	9928124	639	42667	Ref102
Kernel row number	KRN	7	12365945	639	42667	Ref102
Kernel row number	KRN	7	18162294	639	42667	Ref102
Kernel row number	KRN	7	21090373	639	42667	Ref102
Kernel row number	KRN	7	29015047	639	42667	Ref102
Kernel row number	KRN	7	34165444	639	42667	Ref102
Kernel row number	KRN	7	42205364	639	42667	Ref102
Kernel row number	KRN	7	42205818	639	42667	Ref102
Kernel row number	KRN	7	42205845	639	42667	Ref102
Kernel row number	KRN	7	95390809	639	42667	Ref102
Kernel row number	KRN	7	103281089	639	42667	Ref102
Kernel row number	KRN	7	140288486	639	42667	Ref102
Kernel row number	KRN	7	140347736	639	42667	Ref102
Kernel row number	KRN	7	146517580	639	42667	Ref102
Kernel row number	KRN	7	146517712	639	42667	Ref102
Kernel row number	KRN	7	171241692	639	42667	Ref102
Kernel row number	KRN	7	171713859	639	42667	Ref102
Kernel row number	KRN	8	4351739	639	42667	Ref102
Kernel row number	KRN	8	13310039	639	42667	Ref102
Kernel row number	KRN	8	61796662	639	42667	Ref102
Kernel row number	KRN	8	63639688	639	42667	Ref102
Kernel row number	KRN	8	140496677	639	42667	Ref102
Kernel row number	KRN	8	141658778	639	42667	Ref102
Kernel row number	KRN	8	143927232	639	42667	Ref102
Kernel row number	KRN	8	143969401	639	42667	Ref102
Kernel row number	KRN	8	145868460	639	42667	Ref102
Kernel row number	KRN	8	146801107	639	42667	Ref102
Kernel row number	KRN	9	2713661	639	42667	Ref102
Kernel row number	KRN	9	24623945	639	42667	Ref102
Kernel row number	KRN	9	24757253	639	42667	Ref102
Kernel row number	KRN	9	25429920	639	42667	Ref102
Kernel row number	KRN	9	28538848	639	42667	Ref102
Kernel row number	KRN	9	82050075	639	42667	Ref102
Kernel row number	KRN	9	84954030	639	42667	Ref102
Kernel row number	KRN	9	98705847	639	42667	Ref102
Kernel row number	KRN	9	99553465	639	42667	Ref102
Kernel row number	KRN	9	100616382	639	42667	Ref102
Kernel row number	KRN	9	123114241	639	42667	Ref102
Kernel row number	KRN	9	123114260	639	42667	Ref102
Kernel row number	KRN	9	123254071	639	42667	Ref102
Kernel row number	KRN	10	5199133	639	42667	Ref102
Kernel row number	KRN	10	33039911	639	42667	Ref102
Kernel row number	KRN	10	107349589	639	42667	Ref102
Kernel row number	KRN	10	119304830	639	42667	Ref102
Kernel row number	KRN	10	140194591	639	42667	Ref102
Kernel row number	KRN	10	148399826	639	42667	Ref102
Kernel row number	KRN	10	150237816	639	42667	Ref102
Kernel row number	KRN	3	159116549	508	541595	Ref103
Kernel row number	KRN	3	159200553	508	541595	Ref103
Cob diameter	CD	4	223327120	508	541595	Ref103
Cob diameter	CD	4	223327680	508	541595	Ref103
Ear length	EL	1	26530527	208	32306	Ref104
Ear length	EL	1	26652989	208	32306	Ref104
Ear length	EL	1	26653015	208	32306	Ref104
Ear length	EL	1	26653049	208	32306	Ref104
Ear length	EL	1	28013906	208	32306	Ref104
Ear length	EL	1	28041079	208	32306	Ref104
Ear length	EL	1	28041117	208	32306	Ref104
Ear length	EL	1	42913725	208	32306	Ref104
Ear length	EL	1	77649663	208	32306	Ref104
Ear length	EL	1	148641458	208	32306	Ref104
Ear length	EL	1	148641472	208	32306	Ref104
Ear length	EL	1	215807460	208	32306	Ref104
Ear length	EL	1	220361494	208	32306	Ref104
Ear length	EL	1	220361554	208	32306	Ref104
Ear length	EL	1	265918450	208	32306	Ref104
Ear length	EL	1	265918463	208	32306	Ref104
Ear length	EL	2	6050154	208	32306	Ref104
Ear length	EL	2	73013438	208	32306	Ref104
Ear length	EL	2	77533682	208	32306	Ref104
Ear length	EL	2	91879777	208	32306	Ref104
Ear length	EL	2	138638079	208	32306	Ref104
Ear length	EL	2	152303414	208	32306	Ref104
Ear length	EL	2	152303417	208	32306	Ref104
Ear length	EL	2	163117501	208	32306	Ref104
Ear length	EL	2	164486217	208	32306	Ref104
Ear length	EL	2	180693091	208	32306	Ref104
Ear length	EL	2	186154103	208	32306	Ref104
Ear length	EL	2	190500663	208	32306	Ref104
Ear length	EL	2	205020121	208	32306	Ref104
Ear length	EL	2	219435458	208	32306	Ref104
Ear length	EL	2	221787649	208	32306	Ref104
Ear length	EL	2	223423556	208	32306	Ref104
Ear length	EL	3	53386777	208	32306	Ref104
Ear length	EL	4	18900016	208	32306	Ref104
Ear length	EL	4	33847134	208	32306	Ref104
Ear length	EL	4	33847194	208	32306	Ref104
Ear length	EL	4	161060516	208	32306	Ref104
Ear length	EL	4	173596826	208	32306	Ref104
Ear length	EL	4	216006793	208	32306	Ref104
Ear length	EL	4	216006809	208	32306	Ref104
Ear length	EL	4	216006829	208	32306	Ref104
Ear length	EL	4	216006853	208	32306	Ref104
Ear length	EL	4	216006876	208	32306	Ref104
Ear length	EL	4	216006896	208	32306	Ref104
Ear length	EL	4	216523773	208	32306	Ref104
Ear length	EL	4	216523774	208	32306	Ref104
Ear length	EL	5	6833743	208	32306	Ref104
Ear length	EL	5	8328182	208	32306	Ref104
Ear length	EL	5	13804115	208	32306	Ref104
Ear length	EL	5	153791641	208	32306	Ref104
Ear length	EL	6	180740598	208	32306	Ref104
Ear length	EL	7	6643464	208	32306	Ref104
Ear length	EL	7	99491914	208	32306	Ref104
Ear length	EL	7	172710799	208	32306	Ref104
Ear length	EL	7	180881747	208	32306	Ref104
Ear length	EL	8	27442147	208	32306	Ref104
Ear length	EL	8	27442189	208	32306	Ref104
Ear length	EL	8	54286563	208	32306	Ref104
Ear length	EL	8	54286590	208	32306	Ref104
Ear length	EL	8	76374357	208	32306	Ref104
Ear length	EL	8	85913168	208	32306	Ref104
Ear length	EL	8	88919908	208	32306	Ref104
Ear length	EL	8	106050427	208	32306	Ref104
Ear length	EL	8	121714161	208	32306	Ref104
Ear length	EL	8	121714189	208	32306	Ref104
Ear length	EL	8	132136747	208	32306	Ref104
Ear length	EL	8	133952825	208	32306	Ref104
Ear length	EL	8	137734033	208	32306	Ref104
Ear length	EL	8	137734063	208	32306	Ref104
Ear length	EL	8	175724069	208	32306	Ref104
Ear length	EL	9	8971884	208	32306	Ref104
Ear length	EL	9	9043705	208	32306	Ref104
Ear length	EL	9	9043731	208	32306	Ref104
Ear length	EL	9	9043757	208	32306	Ref104
Ear length	EL	9	9043800	208	32306	Ref104
Ear length	EL	9	9043819	208	32306	Ref104
Ear length	EL	9	9043827	208	32306	Ref104
Ear length	EL	9	125906904	208	32306	Ref104
Ear length	EL	9	158071290	208	32306	Ref104
Ear length	EL	9	158071375	208	32306	Ref104
Ear length	EL	10	148561056	208	32306	Ref104
Ear length	EL	10	148561078	208	32306	Ref104
Ear length	EL	10	148699749	208	32306	Ref104
Ear length	EL	1	6204288	1404	14000000	Ref105
Ear length	EL	1	28229328	1404	14000000	Ref105
Ear length	EL	1	50947328	1404	14000000	Ref105
Ear diameter	ED	1	189164491	1404	14000000	Ref105
Kernel row number	KRN	1	276146277	1404	14000000	Ref105
Cob weight	CW	1	283438900	1404	14000000	Ref105
Ear length	EL	2	15766393	1404	14000000	Ref105
Ear weight	EW	2	21209927	1404	14000000	Ref105
Kernel weight per Ear	KNPE	2	21213082	1404	14000000	Ref105
Ear weight	EW	2	24503649	1404	14000000	Ref105
Ear length	EL	2	36025064	1404	14000000	Ref105
Kernel row number	KRN	2	36025064	1404	14000000	Ref105
Kernel row number	KRN	2	59311449	1404	14000000	Ref105
Ear length	EL	2	61011566	1404	14000000	Ref105
Kernel row number	KRN	2	73847829	1404	14000000	Ref105
Kernel weight per Ear	KNPE	2	236352198	1404	14000000	Ref105
Kernel row number	KRN	3	8525313	1404	14000000	Ref105
Kernel row number	KRN	3	13581588	1404	14000000	Ref105
Cob weight	CW	3	157105261	1404	14000000	Ref105
Cob weight	CW	3	175527110	1404	14000000	Ref105
Ear length	EL	3	199578461	1404	14000000	Ref105
Kernel row number	KRN	3	201465709	1404	14000000	Ref105
Kernel row number	KRN	3	206775927	1404	14000000	Ref105
Ear length	EL	3	207785755	1404	14000000	Ref105
Ear length	EL	3	223564333	1404	14000000	Ref105
Kernel row number	KRN	4	1625263	1404	14000000	Ref105
Kernel row number	KRN	4	45494926	1404	14000000	Ref105
Cob weight	CW	4	90691921	1404	14000000	Ref105
Kernel row number	KRN	4	160172604	1404	14000000	Ref105
Kernel row number	KRN	4	165527545	1404	14000000	Ref105
Kernel weight per Ear	KNPE	4	210774972	1404	14000000	Ref105
Kernel row number	KRN	4	218565530	1404	14000000	Ref105
Ear diameter	ED	4	229875209	1404	14000000	Ref105
Kernel row number	KRN	4	238115947	1404	14000000	Ref105
Kernel weight per Ear	KNPE	5	3751566	1404	14000000	Ref105
Cob weight	CW	5	3975775	1404	14000000	Ref105
Ear weight	EW	5	3975775	1404	14000000	Ref105
Ear length	EL	5	4001988	1404	14000000	Ref105
Ear weight	EW	5	4870923	1404	14000000	Ref105
Cob weight	CW	5	5324505	1404	14000000	Ref105
Ear weight	EW	5	5512771	1404	14000000	Ref105
Kernel weight per Ear	KNPE	5	5639291	1404	14000000	Ref105
Kernel weight per Ear	KNPE	5	12462372	1404	14000000	Ref105
Kernel row number	KRN	5	12597670	1404	14000000	Ref105
Kernel row number	KRN	5	131805942	1404	14000000	Ref105
Kernel row number	KRN	5	178426588	1404	14000000	Ref105
Ear length	EL	5	178604272	1404	14000000	Ref105
Ear diameter	ED	5	183939602	1404	14000000	Ref105
Kernel row number	KRN	5	208066388	1404	14000000	Ref105
Kernel row number	KRN	6	16049070	1404	14000000	Ref105
Kernel row number	KRN	6	88448348	1404	14000000	Ref105
Cob weight	CW	6	88516954	1404	14000000	Ref105
Kernel row number	KRN	6	91918366	1404	14000000	Ref105
Kernel row number	KRN	6	124150771	1404	14000000	Ref105
Kernel row number	KRN	7	3433507	1404	14000000	Ref105
Ear length	EL	7	145436734	1404	14000000	Ref105
Cob weight	CW	7	180291202	1404	14000000	Ref105
Ear length	EL	8	117858787	1404	14000000	Ref105
Ear length	EL	8	145674619	1404	14000000	Ref105
Ear length	EL	8	174041634	1404	14000000	Ref105
Cob weight	CW	9	3354534	1404	14000000	Ref105
Kernel row number	KRN	9	26915926	1404	14000000	Ref105
Ear length	EL	9	154479585	1404	14000000	Ref105
Ear length	EL	10	74849447	1404	14000000	Ref105
Cob weight	CW	10	85565558	1404	14000000	Ref105
Kernel row number	KRN	10	100918190	1404	14000000	Ref105
Ear length	EL	10	100919926	1404	14000000	Ref105
Ear length	EL	10	118855368	1404	14000000	Ref105
Kernel row number	KRN	10	141965586	1404	14000000	Ref105
Kernel row number	KRN	10	147288032	1404	14000000	Ref105
Ear diameter	ED	9	104999055	281	327056/49280	Ref106
Ear diameter	ED	1	1828553	126	46046	Ref107
Ear diameter	ED	1	1828571	126	46046	Ref107
Ear diameter	ED	1	1829844	126	46046	Ref107
Ear diameter	ED	1	1912210	126	46046	Ref107
Ear diameter	ED	1	1912280	126	46046	Ref107
Ear diameter	ED	1	3121986	126	46046	Ref107
Ear diameter	ED	1	3478121	126	46046	Ref107
Ear diameter	ED	1	3478124	126	46046	Ref107
Ear diameter	ED	1	3478125	126	46046	Ref107
Ear diameter	ED	1	8961878	126	46046	Ref107
Ear diameter	ED	1	18942904	126	46046	Ref107
Kernel row number	KRN	1	22493253	126	46046	Ref107
Ear diameter	ED	1	25846817	126	46046	Ref107
Ear diameter	ED	1	25846819	126	46046	Ref107
Ear diameter	ED	1	25846827	126	46046	Ref107
Ear diameter	ED	1	25846856	126	46046	Ref107
Kernel row number	KRN	1	26652989	126	46046	Ref107
Kernel row number	KRN	1	26653015	126	46046	Ref107
Kernel row number	KRN	1	26653049	126	46046	Ref107
Ear diameter	ED	1	31365192	126	46046	Ref107
Ear diameter	ED	1	36244190	126	46046	Ref107
Ear diameter	ED	1	36244217	126	46046	Ref107
Ear diameter	ED	1	36244287	126	46046	Ref107
Ear diameter	ED	1	43524705	126	46046	Ref107
Ear diameter	ED	1	43524765	126	46046	Ref107
Kernel row number	KRN	1	51220940	126	46046	Ref107
Ear diameter	ED	1	82753899	126	46046	Ref107
Ear diameter	ED	1	82753902	126	46046	Ref107
Ear diameter	ED	1	82753913	126	46046	Ref107
Ear diameter	ED	1	82753988	126	46046	Ref107
Kernel row number	KRN	1	83254598	126	46046	Ref107
Ear diameter	ED	1	90889978	126	46046	Ref107
Ear diameter	ED	1	90889980	126	46046	Ref107
Ear diameter	ED	1	91163654	126	46046	Ref107
Ear diameter	ED	1	96467415	126	46046	Ref107
Ear diameter	ED	1	101074008	126	46046	Ref107
Ear diameter	ED	1	103826230	126	46046	Ref107
Ear diameter	ED	1	156215810	126	46046	Ref107
Kernel row number	KRN	1	219808203	126	46046	Ref107
Kernel row number	KRN	1	233156538	126	46046	Ref107
Kernel row number	KRN	1	233167319	126	46046	Ref107
Kernel row number	KRN	1	236422965	126	46046	Ref107
Kernel row number	KRN	1	243434331	126	46046	Ref107
Kernel row number	KRN	1	254650545	126	46046	Ref107
Kernel row number	KRN	1	297882335	126	46046	Ref107
Kernel row number	KRN	1	297882356	126	46046	Ref107
Kernel row number	KRN	1	297882424	126	46046	Ref107
Kernel row number	KRN	1	297882439	126	46046	Ref107
Kernel row number	KRN	1	297882451	126	46046	Ref107
Kernel row number	KRN	1	299694843	126	46046	Ref107
Kernel row number	KRN	1	300025523	126	46046	Ref107
Kernel row number	KRN	1	300025604	126	46046	Ref107
Kernel row number	KRN	1	300025649	126	46046	Ref107
Kernel row number	KRN	1	300038809	126	46046	Ref107
Ear diameter	ED	1	302596861	126	46046	Ref107
Kernel row number	KRN	2	5298231	126	46046	Ref107
Kernel row number	KRN	2	5298283	126	46046	Ref107
Kernel row number	KRN	2	5345323	126	46046	Ref107
Kernel row number	KRN	2	5345383	126	46046	Ref107
Ear diameter	ED	2	21044900	126	46046	Ref107
Ear diameter	ED	2	21044975	126	46046	Ref107
Ear diameter	ED	2	37557051	126	46046	Ref107
Kernel row number	KRN	2	55448060	126	46046	Ref107
Kernel row number	KRN	2	55448082	126	46046	Ref107
Kernel row number	KRN	2	61533829	126	46046	Ref107
Kernel row number	KRN	2	84705006	126	46046	Ref107
Kernel row number	KRN	2	119145716	126	46046	Ref107
Kernel row number	KRN	2	141795425	126	46046	Ref107
Kernel row number	KRN	2	152170158	126	46046	Ref107
Kernel row number	KRN	2	200662649	126	46046	Ref107
Ear diameter	ED	2	235677933	126	46046	Ref107
Ear diameter	ED	2	235678007	126	46046	Ref107
Kernel row number	KRN	3	18728375	126	46046	Ref107
Kernel row number	KRN	3	44578739	126	46046	Ref107
Ear diameter	ED	3	60816003	126	46046	Ref107
Ear diameter	ED	3	60816071	126	46046	Ref107
Kernel row number	KRN	3	69212591	126	46046	Ref107
Ear diameter	ED	3	119922402	126	46046	Ref107
Kernel row number	KRN	3	129381641	126	46046	Ref107
Kernel row number	KRN	3	129381668	126	46046	Ref107
Kernel row number	KRN	3	136531839	126	46046	Ref107
Kernel row number	KRN	3	150669529	126	46046	Ref107
Ear diameter	ED	3	155173642	126	46046	Ref107
Ear diameter	ED	3	155173681	126	46046	Ref107
Ear diameter	ED	3	155173689	126	46046	Ref107
Kernel row number	KRN	3	188353186	126	46046	Ref107
Kernel row number	KRN	4	2032825	126	46046	Ref107
Kernel row number	KRN	4	103364403	126	46046	Ref107
Ear diameter	ED	4	138364894	126	46046	Ref107
Ear diameter	ED	4	165228674	126	46046	Ref107
Ear diameter	ED	4	191816908	126	46046	Ref107
Ear diameter	ED	4	192027455	126	46046	Ref107
Kernel row number	KRN	4	192027455	126	46046	Ref107
Ear diameter	ED	4	192027476	126	46046	Ref107
Kernel row number	KRN	4	192027476	126	46046	Ref107
Kernel row number	KRN	4	247775504	126	46046	Ref107
Ear diameter	ED	5	16182634	126	46046	Ref107
Kernel row number	KRN	5	35729456	126	46046	Ref107
Kernel row number	KRN	5	35729513	126	46046	Ref107
Kernel row number	KRN	5	35729518	126	46046	Ref107
Kernel row number	KRN	5	35729557	126	46046	Ref107
Kernel row number	KRN	5	45459929	126	46046	Ref107
Kernel row number	KRN	5	109759268	126	46046	Ref107
Kernel row number	KRN	5	127283524	126	46046	Ref107
Kernel row number	KRN	5	127283555	126	46046	Ref107
Kernel row number	KRN	5	127283604	126	46046	Ref107
Kernel row number	KRN	5	127283652	126	46046	Ref107
Kernel row number	KRN	5	127283661	126	46046	Ref107
Kernel row number	KRN	5	190596588	126	46046	Ref107
Kernel row number	KRN	6	29021038	126	46046	Ref107
Kernel row number	KRN	6	61673744	126	46046	Ref107
Kernel row number	KRN	6	66155539	126	46046	Ref107
Kernel row number	KRN	6	78583675	126	46046	Ref107
Kernel row number	KRN	6	92208205	126	46046	Ref107
Kernel row number	KRN	6	92768495	126	46046	Ref107
Kernel row number	KRN	6	93611144	126	46046	Ref107
Kernel row number	KRN	6	93611161	126	46046	Ref107
Kernel row number	KRN	6	93611190	126	46046	Ref107
Kernel row number	KRN	6	93611219	126	46046	Ref107
Kernel row number	KRN	6	93611277	126	46046	Ref107
Kernel row number	KRN	6	94342389	126	46046	Ref107
Kernel row number	KRN	6	95210036	126	46046	Ref107
Kernel row number	KRN	6	114280342	126	46046	Ref107
Ear diameter	ED	6	120353978	126	46046	Ref107
Kernel row number	KRN	6	133191024	126	46046	Ref107
Ear diameter	ED	6	147375204	126	46046	Ref107
Kernel row number	KRN	6	152478636	126	46046	Ref107
Kernel row number	KRN	6	153580692	126	46046	Ref107
Kernel row number	KRN	6	153580745	126	46046	Ref107
Kernel row number	KRN	6	156575488	126	46046	Ref107
Kernel row number	KRN	6	176135182	126	46046	Ref107
Kernel row number	KRN	7	69043344	126	46046	Ref107
Kernel row number	KRN	7	127654423	126	46046	Ref107
Ear diameter	ED	7	128009157	126	46046	Ref107
Ear diameter	ED	7	129647018	126	46046	Ref107
Kernel row number	KRN	7	135754446	126	46046	Ref107
Kernel row number	KRN	7	144908062	126	46046	Ref107
Kernel row number	KRN	7	156480658	126	46046	Ref107
Kernel row number	KRN	7	167831287	126	46046	Ref107
Kernel row number	KRN	7	171069659	126	46046	Ref107
Kernel row number	KRN	7	171282769	126	46046	Ref107
Ear diameter	ED	7	180874237	126	46046	Ref107
Ear diameter	ED	7	180891094	126	46046	Ref107
Kernel row number	KRN	7	181683811	126	46046	Ref107
Kernel row number	KRN	8	22412318	126	46046	Ref107
Kernel row number	KRN	8	113540700	126	46046	Ref107
Kernel row number	KRN	8	113540724	126	46046	Ref107
Kernel row number	KRN	8	113728875	126	46046	Ref107
Kernel row number	KRN	8	113728941	126	46046	Ref107
Kernel row number	KRN	8	117706765	126	46046	Ref107
Kernel row number	KRN	8	134993567	126	46046	Ref107
Kernel row number	KRN	8	134993621	126	46046	Ref107
Kernel row number	KRN	8	152482171	126	46046	Ref107
Kernel row number	KRN	8	155416238	126	46046	Ref107
Ear diameter	ED	8	162810494	126	46046	Ref107
Ear diameter	ED	8	166527103	126	46046	Ref107
Ear diameter	ED	8	167361325	126	46046	Ref107
Ear diameter	ED	8	167361334	126	46046	Ref107
Ear diameter	ED	8	167361349	126	46046	Ref107
Kernel row number	KRN	8	168519078	126	46046	Ref107
Kernel row number	KRN	9	42604691	126	46046	Ref107
Kernel row number	KRN	10	5219543	126	46046	Ref107
Kernel row number	KRN	10	11442232	126	46046	Ref107
Kernel row number	KRN	10	15436824	126	46046	Ref107
Kernel row number	KRN	10	15436888	126	46046	Ref107
Kernel row number	KRN	10	24314818	126	46046	Ref107
Kernel row number	KRN	10	31817790	126	46046	Ref107
Kernel row number	KRN	10	58782418	126	46046	Ref107
Kernel row number	KRN	10	58782551	126	46046	Ref107
Kernel row number	KRN	10	64924963	126	46046	Ref107
Kernel row number	KRN	10	64925027	126	46046	Ref107
Kernel row number	KRN	10	126878849	126	46046	Ref107
Kernel row number	KRN	10	126878868	126	46046	Ref107
Kernel row number	KRN	10	139895524	126	46046	Ref107
Kernel row number	KRN	1	48505271	513	11580040	Ref108
Kernel row number	KRN	1	52313731	513	11580040	Ref108
Cob weight	CW	1	52487287	513	11580040	Ref108
Cob weight	CW	1	88449407	513	11580040	Ref108
Cob weight	CW	1	159099232	513	11580040	Ref108
Cob weight	CW	1	279709311	513	11580040	Ref108
Cob weight	CW	2	13320608	513	11580040	Ref108
Kernel row number	KRN	2	192071901	513	11580040	Ref108
Kernel row number	KRN	2	204557259	513	11580040	Ref108
Kernel row number	KRN	3	17629336	513	11580040	Ref108
Ear weight	EW	3	34816889	513	11580040	Ref108
Ear weight	EW	3	127175239	513	11580040	Ref108
Kernel row number	KRN	3	204834777	513	11580040	Ref108
Kernel row number	KRN	3	227139846	513	11580040	Ref108
Cob weight	CW	5	11011459	513	11580040	Ref108
Kernel row number	KRN	5	12879957	513	11580040	Ref108
Kernel row number	KRN	5	141401911	513	11580040	Ref108
Cob weight	CW	5	160164329	513	11580040	Ref108
Cob weight	CW	5	205932037	513	11580040	Ref108
Cob weight	CW	6	154602338	513	11580040	Ref108
Kernel row number	KRN	8	72278764	513	11580040	Ref108
Ear weight	EW	8	115167220	513	11580040	Ref108
Cob weight	CW	8	121711159	513	11580040	Ref108
Kernel row number	KRN	9	92934294	513	11580040	Ref108
Kernel row number	KRN	9	131015622	513	11580040	Ref108
Cob weight	CW	10	70611042	513	11580040	Ref108
Kernel row number	KRN	1	10620852	309	58129	Ref109
Ear length	EL	1	68884166	309	58129	Ref109
Kernel row number	KRN	1	181308121	309	58129	Ref109
Ear diameter	ED	1	235553197	309	58129	Ref109
Ear diameter	ED	2	118416538	309	58129	Ref109
Ear diameter	ED	2	118419273	309	58129	Ref109
Ear diameter	ED	2	118654107	309	58129	Ref109
Ear diameter	ED	2	118773181	309	58129	Ref109
Kernel weight per Ear	KNPE	3	54472114	309	58129	Ref109
Ear diameter	ED	3	63275738	309	58129	Ref109
Ear weight	EW	3	63275738	309	58129	Ref109
Kernel row number	KRN	3	135643366	309	58129	Ref109
Ear length	EL	3	176903539	309	58129	Ref109
Kernel row number	KRN	4	86624620	309	58129	Ref109
Ear length	EL	4	118879605	309	58129	Ref109
Kernel row number	KRN	4	137754715	309	58129	Ref109
Ear length	EL	4	176530674	309	58129	Ref109
Kernel row number	KRN	4	237499322	309	58129	Ref109
Ear diameter	ED	7	13197229	309	58129	Ref109
Kernel row number	KRN	7	107040682	309	58129	Ref109
Ear diameter	ED	7	178413517	309	58129	Ref109
Kernel row number	KRN	8	144673204	309	58129	Ref109
Kernel number per row	KNPR	1	52210507	291	38682	Ref110
Kernel number per row	KNPR	1	306093941	291	38682	Ref110
Kernel number per row	KNPR	6	86375985	291	38682	Ref110
Kernel number per row	KNPR	6	169410360	291	38682	Ref110
Kernel number per row	KNPR	7	13946889	291	38682	Ref110

## Sheet: Table S5
Table S5. Summary of the information on QTN clusters
Cluster	Trait	Trait Abbr.	Chromosome	Start (Mb)	End (Mb)	Range (Mb)	Known Genes
1	Cob diameter	CD	1	1e-06	1.09653	1.09653
2	Cob diameter	CD	1	1.95952	2.67834	0.718826
3	Cob diameter	CD	1	3.22234	3.72234	0.5
4	Cob diameter	CD	1	28.4165	28.9165	0.5
5	Cob diameter	CD	1	28.959	29.534	0.574965
6	Cob diameter	CD	1	34.8722	35.5493	0.677111
7	Cob diameter	CD	2	1e-06	0.580275	0.580274
8	Cob diameter	CD	2	22.8732	23.8126	0.939405
9	Cob diameter	CD	3	2.17702	3.42481	1.24779
10	Cob diameter	CD	3	24.8968	25.3968	0.5
11	Cob diameter	CD	4	0.154223	0.834569	0.680346
12	Cob diameter	CD	5	1.30962	2.11038	0.800758
13	Cob diameter	CD	5	216.125	216.722	0.596894
14	Cob diameter	CD	6	8.28968	8.95037	0.660687
15	Cob diameter	CD	6	25.646	26.1702	0.524184
16	Cob diameter	CD	6	151.499	152.087	0.588469
17	Cob diameter	CD	7	16.1808	16.6808	0.5
18	Cob diameter	CD	10	8.19772	8.9471	0.749378
19	Cob diameter	CD	10	13.3147	14.3005	0.985862
20	Ear diameter	ED	1	1.57855	2.16228	0.583727
21	Ear diameter	ED	1	3.22812	3.72812	0.500004
22	Ear diameter	ED	1	25.5968	26.0969	0.500039
23	Ear diameter	ED	1	35.9942	36.4943	0.500097
24	Ear diameter	ED	1	82.5039	83.004	0.500089
25	Ear diameter	ED	2	118.167	118.904	0.737569
26	Ear diameter	ED	3	154.924	155.424	0.500047
27	Ear diameter	ED	4	191.567	192.277	0.710568
28	Ear diameter	ED	4	244.046	244.606	0.559901
29	Ear diameter	ED	4	246.728	247.324	0.596483
30	Ear diameter	ED	8	167.111	167.611	0.500024
31	Ear length	EL	1	26.2805	26.903	0.622522
32	Ear length	EL	1	27.7639	28.4793	0.715422
33	Ear length	EL	2	135.16	135.859	0.698732
34	Ear length	EL	4	215.58	216.257	0.676495
35	Ear length	EL	8	121.243	121.964	0.720785
36	Ear length	EL	9	8.72188	9.29383	0.571943
37	Ear length	EL	10	148.311	148.95	0.638693
38	Kernel row number	KRN	1	1e-06	0.609322	0.609321
39	Kernel row number	KRN	1	1.4756	2.11246	0.636855
40	Kernel row number	KRN	1	2.49864	3.21867	0.720031
41	Kernel row number	KRN	1	26.403	26.9255	0.522529
42	Kernel row number	KRN	1	28.4477	28.9477	0.5
43	Kernel row number	KRN	1	51.9864	52.6549	0.668565
44	Kernel row number	KRN	1	297.632	298.132	0.500116
45	Kernel row number	KRN	1	299.776	300.289	0.513286	IDS1/KRN1
46	Kernel row number	KRN	2	1.80398	2.30398	0.5
47	Kernel row number	KRN	2	4.83811	5.82817	0.990062
48	Kernel row number	KRN	2	21.4826	22.0156	0.532943
49	Kernel row number	KRN	2	23.4856	24.1916	0.705943
50	Kernel row number	KRN	2	45.8841	46.5969	0.712824
51	Kernel row number	KRN	3	17.2745	18.0764	0.801892
52	Kernel row number	KRN	3	225.853	226.535	0.681992
53	Kernel row number	KRN	4	0.33427	1.18503	0.850764
54	Kernel row number	KRN	4	1.58408	2.08408	0.5
55	Kernel row number	KRN	4	14.4871	14.9871	0.5
56	Kernel row number	KRN	4	25.1313	25.6671	0.535782
57	Kernel row number	KRN	4	25.9493	26.6779	0.728554
58	Kernel row number	KRN	4	204.744	205.665	0.921008	KRN4, UB3
59	Kernel row number	KRN	4	205.759	206.519	0.759372
60	Kernel row number	KRN	5	0.024107	0.667314	0.643207
61	Kernel row number	KRN	5	0.678376	1.2171	0.538726
62	Kernel row number	KRN	5	2.11952	2.66282	0.543302
63	Kernel row number	KRN	5	5.12392	5.79977	0.675847
64	Kernel row number	KRN	5	9.50482	10.1062	0.601419
65	Kernel row number	KRN	5	22.8026	23.3031	0.500418
66	Kernel row number	KRN	5	35.4795	36.4729	0.993484
67	Kernel row number	KRN	5	41.0672	41.6153	0.548036
68	Kernel row number	KRN	5	44.2066	44.7081	0.501485
69	Kernel row number	KRN	5	65.7878	66.2881	0.500245
70	Kernel row number	KRN	5	78.5288	79.0291	0.500266
71	Kernel row number	KRN	5	80.2202	80.7253	0.505154
72	Kernel row number	KRN	5	126.978	127.534	0.555451
73	Kernel row number	KRN	5	146.167	146.668	0.500399
74	Kernel row number	KRN	6	5.46671	6.12342	0.656714
75	Kernel row number	KRN	6	93.3611	93.8613	0.500133
76	Kernel row number	KRN	7	11.9964	12.6159	0.619572
77	Kernel row number	KRN	7	17.0358	17.6642	0.628433
78	Kernel row number	KRN	7	41.9554	42.4558	0.500481
79	Kernel row number	KRN	7	125.826	126.453	0.626079
80	Kernel row number	KRN	7	170.82	171.533	0.71311
81	Kernel row number	KRN	8	1.71088	2.21088	0.5
82	Kernel row number	KRN	8	113.291	113.979	0.688241
83	Kernel row number	KRN	9	1.66902	3.19894	1.52991
84	Kernel row number	KRN	9	28.2888	29.0295	0.740659
85	Kernel row number	KRN	9	122.864	123.504	0.63983

## Sheet: Table S6
	Table S6. Summary of the information on cloned ear trait genes
Gene name	Gene ID	Chromosome	Position (bp)	Production Annotation	Regulated traits
CT2	Zm00001eb005840	1	16616278-16627152	α subunit of G protein	EN, KRN
GT1	Zm00001eb007950	1	23432054-23436622	Class I homeodomain leucine zipper protein	EN
YIGE1	Zm00001eb014950	1	50494388-50522337	Unknown protein	EL, KNPR
BIF2	Zm00001eb031760	1	177938974-177943986	Serine/threonine protein kinase	EN, KNPR
UB2	Zm00001eb035030	1	192379940-192387155	SBP-box transcription factor	EL
KN1	Zm00001eb055920	1	277839814-277850602	Class I KNOTTED1-like homeobox TF	EN
GIF1	Zm00001eb056300	1	279902405-279908976	GRF-interacting factor	BR
IDS1/KRN1	Zm00001eb062460	1	299910999-299918242	APETALA2 transcription factor	KRN
ZmFCP1	Zm00001eb079890	2	40135270-40139425	small peptide ligand	KRN
BA2	Zm00001eb084940	2	66222355-66238490	RING finger protein	EN
ZmGRX2	Zm00001eb085190	2	69436420-69440468	glutaredoxin	KRN
CG1	GRMZM5G838324*	3	7690321-7690198	miR156	EL, KRN
FEA3	Zm00001eb126430	3	29211607-29218120	receptor-like protein	KRN
RA2	Zm00001eb133280	3	97841487-97848777	LOB-domain-containing TF	BR, RKN
DUF1644	Zm00001eb182660	3	126718600-126724796	DUF1644-containing protein	KRN
TS4	GRMZM5G803935*	3	146624405-146625116	miR172	EB
ZmCRN	Zm00001eb142560	3	158935627-158943432	pseudokinase	KRN
BLH12	Zm00001eb147970	3	184576473-184584259	BELL1-like homeobox TF	EN
BA1	Zm00001eb148990	3	188188676-188192689	Non-canonical basic helix–loop–helix protein	EN
SPI1	Zm00001eb158550	3	220198088-220203500	Flavin monooxygenase	EN, KWPE
ZmCLE7	GRMZM2G372364*	4	8531149-8531929	small peptide ligand	KRN
KRN2	Zm00001eb073740	4	17951192-17955479	WD40 protein	KRN
FEA2	Zm00001eb184050	4	138679314-138684929	receptor-like protein	KRN
KRN4	Zm00001eb199840	4	205345345-205351507	Enhancer	KRN
UB3	Zm00001eb199880	4	205412694-205420340	SBP-box transcription factor	EW/KRN
TD1	Zm00001eb228140	5	63487042-63493737	receptor kinase	KRN
ZmGRX5	Zm00001eb241960	5	168289221-168293221	glutaredoxin	KRN
EAD1	Zm00001eb250340	5	198840500-198845760	malate transporter	EL, KNPR
KNR6	Zm00001eb273900	6	101272815-101285593	Serine/threonine protein kinase	EL, KNPR
FEA4	Zm00001eb280500	6	127638773-127644713	basic region leucine zipper TF	KRN
BIF4	Zm00001eb283560	6	140906272-140912784	AUXIN/INDOLE-3-ACETIC ACID protein	EL, KRN
AGAP	Zm00001eb286900	6	153729157-153736114	Arf GTPase-activating protein	EL, KNPR
BLH14	Zm00001eb289480	6	162208592-162215846	BELL2-like homeobox TF	EN
MSCA1	Zm00001eb300050	7	5565369-5569280	glutaredoxin	KRN
SID1	Zm00001eb303810	7	22870839-22885038	APETALA2 transcription factor	KRN
RA1	Zm00001eb312340	7	114957143-114960898	Cys2-His2 zinc-finger protein	BR, RKN
TSH4	Zm00001eb316740	7	138539080-138545727	SBP-box transcription factor	KRN
RA3	Zm00001eb327910	7	175981197-175988707	trehalose-6-phosphate phosphatase	BR, RKN
BD1	Zm00001eb330200	7	181331725-181336253	ethylene-responsive element–binding factor	BR
VT2	Zm00001eb336530	8	17389663-17396811	Trp Aminotransferases	EN, KWPE
BIF1	Zm00001eb336930	8	18927067-18932199	AUXIN/INDOLE-3-ACETIC ACID protein	EL, KRN
NDL1	Zm00001eb351270	8	118901485-118913042	ATP-dependent metalloprotease	WL, KRN
ZmPIN1a	Zm00001eb372180	9	4991008-4997201	auxin efflux transporters	EN,
BAF1	Zm00001eb377840	9	23815632-23820158	AT hook TF	EN, KRN
ZmM8	Zm00001eb400120	9	152989390-153000989	MADS-box protein	KRN
DRL2	Zm00001eb400130	9	153004066-153012231	YABBY protein	KRN
REL2	Zm00001eb415530	10	77871150-77883301	transcriptional repressor	EB
ACO2	Zm00001eb419110	10	98389606-98401485	1-aminocyclopropane-1- carboxylate oxidase2	EL, KRN, EW
* ID of the two miRNA encoding genes are depending on B73 reference genome Version 3, but the chromosomal locations have been transferred to Version 5.

## Sheet: Table S7
Table S7. Information on the predicted candidate genes for the QTL and QTN clusters
Cluster	Chr	GeneID	Best-hit-Arabidopsis-defline	Best-hit-rice-defline
QTL-cluster6	7	Zm00001eb317760	Squamosa promoter-binding protein-like (SBP domain) transcription factor family protein	OsSPL18 - SBP-box gene family member, expressed
QTL-cluster7	1	Zm00001eb002470		protein kinase, putative, expressed
QTL-cluster7	1	Zm00001eb002610	BR-signaling kinase 1	protein kinase family protein, putative, expressed
QTL-cluster9	1	Zm00001eb013270		CAMK_KIN1/SNF1/Nim1_like_AMPKh.4 - CAMK includes calcium/calmodulin depedent protein kinases, expressed
QTL-cluster12	4	Zm00001eb207750		LEUCINE-RICH REPEAT PROTEIN KINASE-LIKE PROTEIN
QTL-cluster14	9	Zm00001eb373760		tyrosine protein kinase domain containing protein, putative, expressed
QTL-cluster14	9	Zm00001eb374090		sucrose synthase, putative, expressed
QTL-cluster16	1	Zm00001eb006680	basic helix-loop-helix (bHLH) DNA-binding superfamily protein	helix-loop-helix DNA-binding protein, putative, expressed
QTL-cluster16	1	Zm00001eb006700		homeobox associated leucine zipper, putative, expressed
QTL-cluster17	1	Zm00001eb010910	WAG 1	AGC_PVPK_like_kin82y.8 - ACG kinases include homologs to PKA, PKG and PKC, expressed
QTL-cluster17	1	Zm00001eb011370	basic helix-loop-helix (bHLH) DNA-binding superfamily protein
QTL-cluster17	1	Zm00001eb011920	Leucine-rich repeat protein kinase family protein	BRASSINOSTEROID INSENSITIVE 1-associated receptor kinase 1 precursor, putative, expressed
QTL-cluster19	1	Zm00001eb050230	Glutaredoxin family protein	glutaredoxin, putative, expressed
QTL-cluster19	1	Zm00001eb050310		expp1 protein precursor, putative, expressed
QTL-cluster19	1	Zm00001eb050660	Homeobox-leucine zipper family protein / lipid-binding START domain-containing protein	START domain containing protein, expressed
QTL-cluster19	1	Zm00001eb050680	Transducin/WD40 repeat-like superfamily protein	WD domain, G-beta repeat domain containing protein, expressed
QTL-cluster19	1	Zm00001eb051510	Protein kinase superfamily protein
QTL-cluster20	2	Zm00001eb077980	Leucine-rich repeat receptor-like protein kinase family protein	receptor-like protein kinase precursor, putative, expressed
QTL-cluster21	2	Zm00001eb082130		OsRR1 type-A response regulator, expressed
QTL-cluster23	2	Zm00001eb083790	Transcription factor jumonji (jmjC) domain-containing protein
QTL-cluster23	2	Zm00001eb084110	Protein kinase superfamily protein
QTL-cluster25	2	Zm00001eb093460	Protein kinase superfamily protein	expressed protein
QTL-cluster25	2	Zm00001eb093750	Protein kinase superfamily protein
QTL-cluster27	3	Zm00001eb120370	Glycogen Synthase Kinase 3
QTL-cluster31	5	Zm00001eb236440	Leucine-rich repeat transmembrane protein kinase
QTL-cluster36	5	Zm00001eb254280	Serine/threonine-protein kinase WNK (With No Lysine)-related	expressed protein
QTL-cluster36	5	Zm00001eb254410	protein tyrosine kinase family protein	protein kinase domain containing protein, expressed
QTL-cluster36	5	Zm00001eb254940	shikimate kinase 1	shikimate kinase, putative, expressed
QTL-cluster39	8	Zm00001eb347190	Protein kinase superfamily protein	ELMO/CED-12 family protein, putative, expressed
QTL-cluster39	8	Zm00001eb347470	RING/FYVE/PHD zinc finger superfamily protein	zinc finger, C3HC4 type domain containing protein, expressed
QTL-cluster39	8	Zm00001eb347600	DRE-binding protein 2A	AP2 domain containing protein, expressed
QTL-cluster40	9	Zm00001eb389600	Transducin/WD40 repeat-like superfamily protein	WD domain, G-beta repeat domain containing protein, expressed
QTL-cluster40	9	Zm00001eb389710	Protein kinase superfamily protein	protein kinase domain containing protein, expressed
QTL-cluster44	2	Zm00001eb109190	TIFY domain/Divergent CCT motif family protein	zinc-finger protein, putative, expressed
QTL-cluster45	4	Zm00001eb196060	Protein kinase superfamily protein	expressed protein
QTL-cluster46	7	Zm00001eb312020	UDP-Glycosyltransferase / trehalose-phosphatase family protein	trehalose synthase, putative, expressed
QTL-cluster49	1	Zm00001eb013080	ascorbate peroxidase 1	OsAPx1 - Cytosolic Ascorbate Peroxidase encoding gene 1-8, expressed
QTL-cluster52	3	Zm00001eb158070	cytosolic NADP+-dependent isocitrate dehydrogenase	dehydrogenase, putative, expressed
QTL-cluster52	3	Zm00001eb158110	Transducin/WD40 repeat-like superfamily protein	peptidase S8 and S53, subtilisin, kexin, sedolisin, putative, expressed
QTL-cluster57	9	Zm00001eb397180	protein kinase family protein, putative, expressed
QTL-cluster57	9	Zm00001eb397280	Glutathione S-transferase family protein	IN2-1 protein, putative, expressed
QTL-cluster57	9	Zm00001eb397520	ATPase, F0 complex, subunit B/B', bacterial/chloroplast	ATP synthase B chain, chloroplast precursor, putative, expressed
QTL-cluster59	1	Zm00001eb015950	photosystem II family protein	photosystem II 11 kD protein, putative, expressed
QTL-cluster59	1	Zm00001eb016040	Leucine-rich repeat protein kinase family protein	receptor-like protein kinase precursor, putative, expressed
QTL-cluster60	1	Zm00001eb030660	Protein of unknown function (DUF1162)	protein kinase domain containing protein, expressed
QTL-cluster60	1	Zm00001eb030680	PB1 domain-containing protein tyrosine kinase
QTL-cluster60	1	Zm00001eb030730		protein kinase domain containing protein, expressed
QTL-cluster63	1	Zm00001eb042240		ethylene-responsive transcription factor, putative, expressed
QTL-cluster63	1	Zm00001eb042260	Haloacid dehalogenase-like hydrolase (HAD) superfamily protein	uncharacterized glycosyl hydrolase Rv2006/MT2062, putative, expressed
QTL-cluster63	1	Zm00001eb042370	trehalose-phosphatase/synthase 9	trehalose-6-phosphate synthase, putative, expressed
QTL-cluster66	1	Zm00001eb058020	basic helix-loop-helix (bHLH) DNA-binding superfamily protein	bHelix-loop-helix transcription factor, putative, expressed
QTL-cluster66	1	Zm00001eb058470	Protein kinase superfamily protein	CAMK_CAMK_like.22 - CAMK includes calcium/calmodulin depedent protein kinases, expressed
QTL-cluster66	1	Zm00001eb058490	ataurora3	CAMK_CAMK_like_Aur_like.2 - CAMK includes calcium/calmodulin depedent protein kinases, expressed
QTL-cluster66	1	Zm00001eb058820		bZIP transcription factor domain containing protein, expressed
QTL-cluster66	1	Zm00001eb058850	Integrase-type DNA-binding superfamily protein	AP2-like ethylene-responsive transcription factor AINTEGUMENTA, putative, expressed
QTL-cluster66	1	Zm00001eb059050	Leucine-rich receptor-like protein kinase family protein	receptor protein kinase CLAVATA1 precursor, putative, expressed
QTL-cluster66	1	Zm00001eb059230	Sugar isomerase (SIS) family protein	glucose-6-phosphate isomerase, putative, expressed
QTL-cluster68	2	Zm00001eb068440	Leucine-rich repeat protein kinase family protein	receptor kinase, putative, expressed
QTL-cluster69	2	Zm00001eb071720	yeast YAK1-related gene 1	protein kinase, putative, expressed
QTL-cluster69	2	Zm00001eb071970		OsWAK53b - OsWAK receptor-like protein kinase, expressed
QTL-cluster71	2	Zm00001eb073010	AP2/B3-like transcriptional factor family protein
QTL-cluster72	2	Zm00001eb074830		homeobox associated leucine zipper, putative, expressed
QTL-cluster72	2	Zm00001eb074870	Protein kinase superfamily protein	inactive receptor kinase At2g26730 precursor, putative, expressed
QTL-cluster72	2	Zm00001eb075270	Protein kinase superfamily protein	protein kinase domain containing protein, expressed
QTL-cluster72	2	Zm00001eb075520	Plant-specific transcription factor YABBY family protein	YABBY domain containing protein, putative, expressed
QTL-cluster73	2	Zm00001eb080510	Glutamine amidotransferase type 1 family protein	class I glutamine amidotransferase, putative, expressed
QTL-cluster75	2	Zm00001eb093560	Integrase-type DNA-binding superfamily protein	AP2 domain containing protein, expressed
QTL-cluster76	2	Zm00001eb094370		AP2-associated protein kinase 1, putative, expressed
QTL-cluster76	2	Zm00001eb094540		AGC_PVPK_like_kin82y.15 - ACG kinases include homologs to PKA, PKG and PKC, expressed
QTL-cluster76	2	Zm00001eb096080	Protein kinase superfamily protein	CTR1-like protein kinase, putative, expressed
QTL-cluster77	2	Zm00001eb098220		protein phosphatase 2C, putative, expressed
QTL-cluster77	2	Zm00001eb099440	CBL-interacting protein kinase 5	CAMK_KIN1/SNF1/Nim1_like.34 - CAMK includes calcium/calmodulin depedent protein kinases, expressed
QTL-cluster78	2	Zm00001eb100750	ABRE binding factor 4	bZIP transcription factor, putative, expressed
QTL-cluster78	2	Zm00001eb100800	redox responsive transcription factor 1	AP2 domain containing protein, expressed
QTL-cluster78	2	Zm00001eb101040	Helix-loop-helix DNA-binding domain (HLH)
QTL-cluster78	2	Zm00001eb101280	homeobox protein 16	homeobox associated leucine zipper, putative, expressed
QTL-cluster78	2	Zm00001eb101360	basic helix-loop-helix (bHLH) DNA-binding superfamily protein
QTL-cluster78	2	Zm00001eb101410	basic helix-loop-helix (bHLH) DNA-binding superfamily protein	transcription factor BIM2, putative, expressed
QTL-cluster78	2	Zm00001eb101880	basic helix-loop-helix (bHLH) DNA-binding superfamily protein	helix-loop-helix DNA-binding domain containing protein, expressed
QTL-cluster78	2	Zm00001eb102440	Squamosa promoter-binding protein-like (SBP domain) transcription factor family protein	OsSPL18 - SBP-box gene family member, expressed
QTL-cluster78	2	Zm00001eb102450	K-box region and MADS-box transcription factor family protein	OsMADS8 - MADS-box family gene with MIKCc type-box, expressed
QTL-cluster78	2	Zm00001eb103610	RING/U-box superfamily protein	zinc RING finger protein, putative, expressed
QTL-cluster78	2	Zm00001eb104040	ACT-like protein tyrosine kinase family protein	protein kinase family protein, putative, expressed
QTL-cluster78	2	Zm00001eb104100	SAUR-like auxin-responsive protein family	OsSAUR40 - Auxin-responsive SAUR gene family member, expressed
QTL-cluster79	2	Zm00001eb113220	basic helix-loop-helix (bHLH) DNA-binding superfamily protein	inducer of CBF expression 1, putative, expressed
QTL-cluster81	3	Zm00001eb122700	AGC (cAMP-dependent, cGMP-dependent and protein kinase C) kinase family protein	AGC_PVPK_like_kin82y.3 - ACG kinases include homologs to PKA, PKG and PKC, expressed
QTL-cluster84	3	Zm00001eb126670		protein kinase domain containing protein, expressed
QTL-cluster88	3	Zm00001eb153700	protein kinase family protein / peptidoglycan-binding LysM domain-containing protein	protein kinase family protein, putative, expressed
QTL-cluster89	3	Zm00001eb160810	Protein kinase superfamily protein	serine/threonine-protein kinase AFC3, putative, expressed
QTL-cluster89	3	Zm00001eb161000	AP2/B3-like transcriptional factor family protein
QTL-cluster90	3	Zm00001eb162090	Protein kinase family protein with ARM repeat domain	protein kinase family protein, putative, expressed
QTL-cluster92	4	Zm00001eb167150		BRASSINOSTEROID INSENSITIVE 1-associated receptor kinase 1 precursor, putative, expressed
QTL-cluster93	4	Zm00001eb167310	basic helix-loop-helix (bHLH) DNA-binding superfamily protein	helix-loop-helix DNA-binding domain containing protein, expressed
QTL-cluster94	4	Zm00001eb167780	Leucine-rich repeat protein kinase family protein	expressed protein
QTL-cluster95	4	Zm00001eb171000		glucan endo-1,3-beta-glucosidase precursor, putative, expressed
QTL-cluster95	4	Zm00001eb171050	ethylene responsive element binding factor 4
QTL-cluster95	4	Zm00001eb173070		basic helix-loop-helix DND-binding domain containing protein, expressed
QTL-cluster95	4	Zm00001eb173440	zinc finger (C3HC4-type RING finger) family protein	zinc finger family protein, putative, expressed
QTL-cluster95	4	Zm00001eb174030		protein kinase family protein, putative, expressed
QTL-cluster95	4	Zm00001eb174220	basic helix-loop-helix (bHLH) DNA-binding superfamily protein
QTL-cluster95	4	Zm00001eb174500		lectin-like protein kinase, putative, expressed
QTL-cluster95	4	Zm00001eb174590	isoamylase 1	Alpha amylase, catalytic domain containing protein, expressed
QTL-cluster96	4	Zm00001eb175620	Glutaredoxin family protein	OsGrx_S12 - glutaredoxin subgroup I, expressed
QTL-cluster97	4	Zm00001eb191260	Protein kinase superfamily protein
QTL-cluster97	4	Zm00001eb191370	auxin-induced protein 13	OsIAA10 - Auxin-responsive Aux/IAA gene family member, expressed
QTL-cluster97	4	Zm00001eb191420	Protein kinase superfamily protein	ELMO/CED-12 family protein, putative, expressed
QTL-cluster97	4	Zm00001eb191510	Protein kinase superfamily protein	serine/threonine-protein kinase, putative, expressed
QTL-cluster97	4	Zm00001eb192340	protein kinase family protein / WD-40 repeat family protein	WD domain and HEAT domain containing protein, putative, expressed
QTL-cluster97	4	Zm00001eb192960	related to AP2 12	AP2 domain containing protein, expressed
QTL-cluster97	4	Zm00001eb193550		AP2 domain containing protein, expressed
QTL-cluster98	4	Zm00001eb194930	Leucine-rich repeat protein kinase family protein	senescence-induced receptor-like serine/threonine-protein kinase precursor, putative, expressed
QTL-cluster99	4	Zm00001eb196060	Protein kinase superfamily protein	expressed protein
QTL-cluster105	4	Zm00001eb206880	STRUBBELIG-receptor family 3	STRUBBELIG-RECEPTOR FAMILY 3 precursor, putative, expressed
QTL-cluster106	4	Zm00001eb208910	beta-amylase 2	beta-amylase, putative, expressed
QTL-cluster107	5	Zm00001eb216380		AT hook-containing DNA-binding protein, putative, expressed
QTL-cluster107	5	Zm00001eb216810	Signal transduction histidine kinase, hybrid-type, ethylene sensor	ethylene receptor, putative, expressed
QTL-cluster108	5	Zm00001eb218540	Glutaredoxin family protein	glutaredoxin, putative, expressed
QTL-cluster108	5	Zm00001eb218600		expp1 protein precursor, putative, expressed
QTL-cluster108	5	Zm00001eb218750	Transducin/WD40 repeat-like superfamily protein
QTL-cluster110	5	Zm00001eb224680	auxin response factor 6	auxin response factor, putative, expressed
QTL-cluster110	5	Zm00001eb225390	beta glucosidase 41	Os6bglu25 - beta-glucosidase homologue, similar to Os3bglu6, expressed
QTL-cluster110	5	Zm00001eb225570	auxin response factor 16	auxin response factor 18, putative, expressed
QTL-cluster110	5	Zm00001eb225650	Zincin-like metalloproteases family protein	oligopeptidase, putative, expressed
QTL-cluster115	5	Zm00001eb254280	Serine/threonine-protein kinase WNK (With No Lysine)-related	expressed protein
QTL-cluster115	5	Zm00001eb254410	protein tyrosine kinase family protein	protein kinase domain containing protein, expressed
QTL-cluster116	6	Zm00001eb267200	nodulin MtN21 /EamA-like transporter family protein	auxin-induced protein 5NG4, putative, expressed
QTL-cluster116	6	Zm00001eb267710
QTL-cluster116	6	Zm00001eb268050	Protein kinase superfamily protein with octicosapeptide/Phox/Bem1p domain	protein kinase domain containing protein, expressed
QTL-cluster116	6	Zm00001eb268080		protein kinase domain containing protein, expressed
QTL-cluster116	6	Zm00001eb268360	plastocyanin 1	plastocyanin, chloroplast precursor, putative, expressed
QTL-cluster120	6	Zm00001eb292530	AGC (cAMP-dependent, cGMP-dependent and protein kinase C) kinase family protein	AGC_AGC_other_NDRh_TRCd.2 - ACG kinases include homologs to PKA, PKG and PKC, expressed
QTL-cluster120	6	Zm00001eb292760	CBL-interacting protein kinase 12	CAMK_KIN1/SNF1/Nim1_like.25 - CAMK includes calcium/calmodulin depedent protein kinases, expressed
QTL-cluster120	6	Zm00001eb292830		auxin response factor 14, putative, expressed
QTL-cluster120	6	Zm00001eb293110	trehalose-6-phosphate synthase	trehalose-6-phosphate synthase, putative, expressed
QTL-cluster123	7	Zm00001eb307320	Leucine-rich repeat protein kinase family protein	transposon protein, putative, unclassified, expressed
QTL-cluster129	8	Zm00001eb356420		protein phosphatase 2C, putative, expressed
QTL-cluster130	8	Zm00001eb357760	Protein kinase protein with adenine nucleotide alpha hydrolases-like domain	protein kinase, putative, expressed
QTL-cluster130	8	Zm00001eb357830	Alpha amylase family protein	1,4-alpha-glucan-branching enzyme, putative, expressed
QTL-cluster130	8	Zm00001eb358560	calcium-dependent protein kinase 6	CAMK_CAMK_like.9 - CAMK includes calcium/calmodulin depedent protein kinases, expressed
QTL-cluster130	8	Zm00001eb359220	Protein kinase superfamily protein	protein kinase domain containing protein, expressed
QTL-cluster130	8	Zm00001eb359400	Transducin/WD40 repeat-like superfamily protein	peptidase S8 and S53, subtilisin, kexin, sedolisin, putative, expressed
QTL-cluster130	8	Zm00001eb359460		protein phosphatase 2C, putative, expressed
QTL-cluster130	8	Zm00001eb359720		CGMC_MAPKCMGC_2.6 - CGMC includes CDA, MAPK, GSK3, and CLKC kinases, expressed
QTL-cluster131	8	Zm00001eb363420	Protein kinase superfamily protein	protein kinase, putative, expressed
QTL-cluster131	8	Zm00001eb364280	histidine kinase 3	histidine kinase, putative, expressed
QTL-cluster131	8	Zm00001eb364850	basic helix-loop-helix (bHLH) DNA-binding superfamily protein
QTL-cluster131	8	Zm00001eb365420	response regulator 11	two-component response regulator, putative, expressed
QTL-cluster132	8	Zm00001eb366850	Calcium/calmodulin-dependent protein kinase / Microtubule-associated protein 2 kinase	expressed protein
QTL-cluster132	8	Zm00001eb366880		transcription factor, putative, expressed
QTL-cluster133	8	Zm00001eb368920	Protein kinase family protein with ARM repeat domain	HEAT repeat family protein, putative, expressed
QTL-cluster134	9	Zm00001eb373760		tyrosine protein kinase domain containing protein, putative, expressed
QTL-cluster135	9	Zm00001eb374810		ethylene-responsive element-binding protein, putative, expressed
QTL-cluster135	9	Zm00001eb375490	ribonucleotide reductase 1	ribonucleoside-diphosphate reductase large subunit, putative, expressed
QTL-cluster135	9	Zm00001eb375570		OsIAA20 - Auxin-responsive Aux/IAA gene family member, expressed
QTL-cluster135	9	Zm00001eb375820		protein kinase, putative, expressed
QTL-cluster135	9	Zm00001eb376100	Glycogen/starch synthases, ADP-glucose type	starch synthase, putative, expressed
QTL-cluster135	9	Zm00001eb377050	MAP kinase kinase 2	OsMKK1 - putative MAPKK based on amino acid sequence homology, expressed
QTL-cluster144	9	Zm00001eb398670	LOB domain-containing protein 18	DUF260 domain containing protein, putative, expressed
QTL-cluster148	10	Zm00001eb430530	SAUR-like auxin-responsive protein family	OsSAUR20 - Auxin-responsive SAUR gene family member, expressed
QTL-cluster148	10	Zm00001eb430640	ethylene responsive element binding factor 4	AP2 domain containing protein, expressed
QTL-cluster148	10	Zm00001eb431580	basic helix-loop-helix (bHLH) DNA-binding superfamily protein	ethylene-responsive protein related, putative, expressed
QTL-cluster148	10	Zm00001eb432100	Integrase-type DNA-binding superfamily protein	AP2 domain containing protein, expressed
QTL-cluster149	1	Zm00001eb013270		CAMK_KIN1/SNF1/Nim1_like_AMPKh.4 - CAMK includes calcium/calmodulin depedent protein kinases, expressed
QTL-cluster150	1	Zm00001eb046740		RING finger and CHY zinc finger domain-containing protein 1, putative, expressed
QTL-cluster151	1	Zm00001eb058020	basic helix-loop-helix (bHLH) DNA-binding superfamily protein	bHelix-loop-helix transcription factor, putative, expressed
QTL-cluster151	1	Zm00001eb058470	Protein kinase superfamily protein	CAMK_CAMK_like.22 - CAMK includes calcium/calmodulin depedent protein kinases, expressed
QTL-cluster151	1	Zm00001eb058490	ataurora3	CAMK_CAMK_like_Aur_like.2 - CAMK includes calcium/calmodulin depedent protein kinases, expressed
QTL-cluster151	1	Zm00001eb058820		bZIP transcription factor domain containing protein, expressed
QTL-cluster151	1	Zm00001eb058850	Integrase-type DNA-binding superfamily protein	AP2-like ethylene-responsive transcription factor AINTEGUMENTA, putative, expressed
QTL-cluster151	1	Zm00001eb059050	Leucine-rich receptor-like protein kinase family protein	receptor protein kinase CLAVATA1 precursor, putative, expressed
QTL-cluster151	1	Zm00001eb059230	Sugar isomerase (SIS) family protein	glucose-6-phosphate isomerase, putative, expressed
QTN-cluster1	1	Zm00001eb000210		E1-E2 ATPase domain containing protein, expressed
QTN-cluster2	1	Zm00001eb000490	tubulin beta chain 3	tubulin/FtsZ domain containing protein, putative, expressed
QTN-cluster3	1	Zm00001eb000920	Protein kinase superfamily protein	STE_PAK_Ste20_STLK.3 - STE kinases include homologs to sterile 7, sterile 11 and sterile 20 from yeast, expressed
QTN-cluster3	1	Zm00001eb001040	Transducin/WD40 repeat-like superfamily protein	WD repeat-containing protein 44, putative, expressed
QTN-cluster4	1	Zm00001eb009320	Protein kinase superfamily protein	OsWAK25 - OsWAK receptor-like protein kinase, expressed
QTN-cluster6	1	Zm00001eb010910	WAG 1	AGC_PVPK_like_kin82y.8 - ACG kinases include homologs to PKA, PKG and PKC, expressed
QTN-cluster8	2	Zm00001eb075270	Protein kinase superfamily protein	protein kinase domain containing protein, expressed
QTN-cluster12	5	Zm00001eb210950	FAD/NAD(P)-binding oxidoreductase family protein	amine oxidase, flavin-containing, domain containing protein, expressed
QTN-cluster12	5	Zm00001eb211040		protein kinase family protein, putative, expressed
QTN-cluster13	5	Zm00001eb255160	related to AP2 4	ethylene-responsive transcription factor, putative, expressed
QTN-cluster14	6	Zm00001eb260710	pfkB-like carbohydrate kinase family protein	kinase, pfkB family, putative, expressed
QTN-cluster18	10	Zm00001eb407650	Transducin/WD40 repeat-like superfamily protein	WD domain, G-beta repeat domain containing protein, expressed
QTN-cluster19	10	Zm00001eb408800	auxin response factor 2	auxin response factor, putative, expressed
QTN-cluster20	1	Zm00001eb000380		expansin precursor, putative, expressed
QTN-cluster20	1	Zm00001eb000490	tubulin beta chain 3	tubulin/FtsZ domain containing protein, putative, expressed
QTN-cluster21	1	Zm00001eb000920	Protein kinase superfamily protein	STE_PAK_Ste20_STLK.3 - STE kinases include homologs to sterile 7, sterile 11 and sterile 20 from yeast, expressed
QTN-cluster21	1	Zm00001eb001040	Transducin/WD40 repeat-like superfamily protein	WD repeat-containing protein 44, putative, expressed
QTN-cluster24	1	Zm00001eb021760	LSD1-like 3	amine oxidase, putative, expressed
QTN-cluster31	1	Zm00001eb008680	Plant-specific transcription factor YABBY family protein	YABBY domain containing protein, putative, expressed
QTN-cluster32	1	Zm00001eb009140	response regulator 2	two-component response regulator, putative, expressed
QTN-cluster39	1	Zm00001eb000380		expansin precursor, putative, expressed
QTN-cluster39	1	Zm00001eb000490	tubulin beta chain 3	tubulin/FtsZ domain containing protein, putative, expressed
QTN-cluster41	1	Zm00001eb008680	Plant-specific transcription factor YABBY family protein	YABBY domain containing protein, putative, expressed
QTN-cluster42	1	Zm00001eb009320	Protein kinase superfamily protein	OsWAK25 - OsWAK receptor-like protein kinase, expressed
QTN-cluster47	2	Zm00001eb068440	Leucine-rich repeat protein kinase family protein	receptor kinase, putative, expressed
QTN-cluster48	2	Zm00001eb074830		homeobox associated leucine zipper, putative, expressed
QTN-cluster48	2	Zm00001eb074870	Protein kinase superfamily protein	inactive receptor kinase At2g26730 precursor, putative, expressed
QTN-cluster52	3	Zm00001eb160430		protein kinase domain containing protein, putative, expressed
QTN-cluster61	5	Zm00001eb210460	Domain of unknown function (DUF303)	receptor protein kinase, putative, expressed
QTN-cluster63	5	Zm00001eb213670	photosystem I subunit F	photosystem I reaction center subunit III, chloroplast precursor, putative, expressed
QTN-cluster79	7	Zm00001eb313920	SAUR-like auxin-responsive protein family	OsSAUR37 - Auxin-responsive SAUR gene family member, expressed
